# Supplementary material for: Association mapping unravels the genetic basis for drought related traits in different developmental stages of barley
Source: Sci Rep. 2024 Oct 24;14:25121. doi: 10.1038/s41598-024-73618-y (PMC11502909; doi:10.1038/s41598-024-73618-y)
Supplement: Supplementary file 4 — Supplementary Material 4 [file 41598_2024_73618_MOESM4_ESM.xlsx]

## Sheet: Sheet1
Supplementary Table 1. Seed germination and seedling traits measurements from control experiment (average of 2 replicates)
Accession	MiniCore ID	Germination Percentage	Germination Pace	Length Roots	ProjArea Roots	SurfArea Roots	AvgDia Roots	Volume Roots	AvgRoot Length	FreshRoot Weight	DryRoot Weight	Length Shoots	ProjArea Shoots	SurfArea Shoots	AvgDia Shoots	Volume Shoots	AvgShoot Length	FreshShootWeight	DryShoot Weight
CIho11796	2	98.3333	77.8345	17.077	0.80565	2.53095	0.4627	0.03	6.40625	0.162648	0.00400782	2.9106	0.5315	1.66965	1.5779	0.078	2.9	0.150008	0.00600782
CIho14061	3	93.3333	57.4346	13.8897	0.9334	2.93245	0.65755	0.049	5.28125	0.155148	-0.000492175	8.4448	1.53365	4.81805	1.5359	0.2255	4.84375	0.165648	-0.000992175
CIho14216	4	98.3333	62.5113	14.4161	0.78955	2.48045	0.5857	0.0345	6.5875	0.293648	0.000507825	5.6362	0.96485	3.03125	1.5818	0.1325	5.0375	0.336148	0.00750783
CIho14807	5	90	55.7134	33.279	1.33835	4.2046	0.4095	0.043	9.9	0.489148	0.00400782	8.1694	1.9579	6.1509	2.1796	0.381	7.88333	0.346148	0.00650783
CIho15203	6	90	45.7811	42.986	1.7736	5.57185	0.41455	0.0575	10.8083	0.384648	-0.00349218	9.8544	1.8966	5.9584	1.98425	0.2965	8.15625	0.320648	-0.00699217
CIho15310	7	96.6667	56.5341	55.6124	2.3394	7.3493	0.42005	0.0775	11.375	0.306648	0.0100078	10.4095	2.1351	6.70755	2.06185	0.3455	8.75	0.229148	0.0115078
CIho15575	8	93.3333	42.7778	22.3402	1.11515	3.5032	0.5167	0.044	10.3	0.454148	0.0250078	9.80795	1.61375	5.06975	1.6592	0.2095	10.5	0.537148	0.0456478
CIho16152	12	98.3333	58.7696	54.0627	2.3913	7.51255	0.442	0.083	12.7667	0.45064	0.0185	12.8302	3.54585	11.1396	2.7745	0.7805	10.7417	0.43564	0.0255
CIho2236	13	96.6667	53.313	73.7635	3.39255	10.6581	0.4588	0.1225	14.95	0.73214	0.0305	12.7829	2.44695	7.6873	1.9036	0.3845	10.9	0.56264	0.032
CIho2353	14	96.6667	70.8545	51.6633	2.10525	6.6138	0.4049	0.0675	11.9375	0.44764	0.03214	12.4487	2.50325	7.8641	1.8988	0.4385	11.0312	0.40914	0.024
CIho4050	15	93.3333	64.3436	50.2146	2.18385	6.8608	0.42525	0.0745	11.75	0.583148	0.0161478	11.4012	2.47295	7.76895	2.1708	0.4265	11.0813	0.546648	0.0196478
CIho4069	16	90	55.8114	61.0994	2.44	7.6655	0.39615	0.0765	12.3625	0.457148	0.00950782	15.4746	2.65345	8.33615	1.69925	0.3615	11.6562	0.477648	0.0255078
CIho5440	17	90	49.489	57.7969	2.5031	7.86375	0.42845	0.085	12.4271	0.421148	0.0390078	13.6993	3.20905	10.0816	2.2975	0.651	11.8125	0.456148	0.0520078
CIho6020	18	93.3333	54.5509	72.0572	2.92175	9.1789	0.40695	0.0935	13.6625	0.576148	0.0290078	17.0633	4.235	13.3046	2.4756	0.8335	11.8938	0.570648	0.0481478
CIho6546	19	98.3333	79.7758	71.608	2.89345	9.0901	0.40115	0.092	16.375	0.875648	-0.0234922	15.4978	3.32235	10.4373	2.1416	0.5595	11.925	0.669648	-0.00199218
PI157892	22	91.6667	54.238	92.2051	3.76035	11.8135	0.40785	0.1205	18.1562	0.600648	-0.00549218	13.6843	2.9026	9.1187	2.1312	0.4885	12.2604	0.484648	0.0155078
PI174496	23	96.6667	54.8018	78.4697	3.363	10.5652	0.4394	0.1135	12.1	0.680148	0.0605078	16.1179	3.18575	10.0084	1.99085	0.495	12.35	0.672648	0.0415078
PI182681	24	91.6667	47.7554	56.0877	2.37245	7.4533	0.4114	0.08	13.45	0.60614	0.0255	12.6502	2.19835	6.9063	1.72965	0.3035	12.4313	0.52814	0.04
PI190824	27	93.3333	61.6522	80.0996	3.5525	11.1605	0.4497	0.1245	16.15	0.820648	-0.0294922	14.7809	3.69055	11.5941	2.50785	0.7295	12.5	0.618648	-0.00949218
PI268195	30	100	54.1246	80.2384	3.6518	11.4725	0.45865	0.131	15.875	0.867648	0.0301478	13.9558	2.7229	8.5542	1.94585	0.418	12.55	0.820148	0.0260078
PI270641	31	96.6667	50.7318	71.9363	2.97935	9.35985	0.414	0.097	12.8375	0.430648	0.00600782	15.9911	3.20415	10.0663	1.951	0.571	12.6625	0.308008	0.0340078
PI280420	33	81.6667	56.8254	57.1925	2.23665	7.02665	0.3911	0.0685	11.9167	0.29064	0.0125	14.8575	2.67585	8.40645	1.76495	0.3995	12.75	0.31664	0.021
PI283389	34	100	64.5122	81.1888	3.51875	11.0545	0.4283	0.1205	13.225	0.896648	0.0500078	15.636	3.68185	11.5669	2.3518	0.6815	12.875	0.699648	0.0625078
PI283439	35	93.3333	62.2711	81.4745	3.7107	11.6575	0.4543	0.133	12.9375	0.506148	-0.0234922	17.9608	3.29875	10.3633	1.8445	0.481	13	0.491148	-0.00999218
PI290336	36	91.6667	66.2446	71.4993	2.96705	9.3213	0.4117	0.0965	13.7625	0.56514	0.0205	12.0155	2.34405	7.36405	1.9926	0.3765	13.05	0.72864	0.0265
PI294743	38	93.3333	61.239	74.4154	3.24485	10.194	0.4332	0.1125	15.475	0.773648	-0.00599217	14.218	2.8132	8.8379	1.98035	0.4875	13.1438	0.473648	-0.0204922
PI296472	40	95	51.8943	61.297	2.542	7.98595	0.41395	0.083	14.175	0.610648	0.0205078	15.6382	3.45035	10.8396	2.21315	0.599	13.275	0.597648	0.0225078
PI296995	41	95	74.3416	63.0781	2.62545	8.24815	0.4174	0.086	13.3875	0.21014	0.0155	14.0346	2.72245	8.55285	1.9469	0.4275	13.3875	0.54064	0.03964
PI313113	42	100	57.665	84.5613	3.3987	10.6775	0.3991	0.1075	15.125	0.74164	0.03	14.2461	2.3233	7.29895	1.63215	0.298	13.4187	0.52264	0.032
PI315932	43	100	68.0259	80.917	3.38605	10.6375	0.41865	0.1115	15.5563	0.780148	0.0451478	14.3463	3.65265	11.4752	2.58845	0.773	13.4938	0.618148	0.0261478
PI321797	44	96.6667	60.4167	65.0637	2.817	8.84995	0.43715	0.0965	15.875	0.650648	-0.000492175	15.2049	3.503	11.0049	2.28605	0.6565	13.5	0.645148	-0.00699217
PI321844	45	100	70.2206	77.4106	3.24985	10.2097	0.41485	0.1075	12.1125	0.58464	0.0305	14.2914	3.092	9.71385	2.17115	0.5275	13.5417	0.55814	0.0325
PI327860	46	91.6667	58.1349	50.2627	2.13595	6.7103	0.42845	0.072	13.4938	0.548648	-0.0234922	14.475	3.17685	9.98025	2.19215	0.5585	13.5938	0.520148	0.0986478
PI327967	47	96.6667	77.4023	55.7015	2.4816	7.7961	0.44445	0.087	15.325	0.661148	0.0135078	14.5922	2.13775	6.71605	1.5024	0.2565	13.625	0.643648	0.0285078
PI328577	48	100	67.5783	90.5034	3.6575	11.4903	0.4041	0.1165	12.475	0.694148	0.0435078	13.682	3.05015	9.5823	2.2324	0.5345	13.675	0.746648	0.0711478
PI328578	49	86.6667	71.9542	89.0336	3.80105	11.9413	0.4266	0.1275	15.5	0.436148	-0.0199922	15.0667	2.86455	8.99925	1.912	0.437	13.775	0.615148	-0.014595
PI329032	50	98.3333	52.7885	82.0986	3.46545	10.887	0.42075	0.117	15.975	0.762148	0.0190078	18.2496	4.48175	14.0799	2.5165	0.879	13.925	0.656148	0.0165078
PI330397	51	98.3333	56.6381	76.5275	3.42925	10.7734	0.45315	0.122	14.2	0.834148	-0.00235217	15.5852	3.23695	10.1692	2.06025	0.54	13.925	0.684148	0.0670078
PI330399	52	96.6667	51.9617	90.419	3.89845	12.2472	0.43825	0.132	15.2375	0.80614	0.024	17.4251	4.71825	14.8228	2.688	1.016	14.05	0.67664	0.07264
PI343714	53	100	60.4396	65.5472	2.79835	8.7913	0.42605	0.0945	15.075	0.751148	0.0320078	14.5847	2.85315	8.9634	1.95515	0.4395	14.05	0.801148	0.0341478
PI343725	54	96.6667	56.1111	96.3384	4.0818	12.8234	0.4224	0.136	16.175	1.00515	0.0440078	14.3549	3.8089	11.966	2.6644	0.8095	14.075	0.765148	0.0295078
PI344942	55	98.3333	52.7719	73.8334	3.37455	10.6014	0.4545	0.1215	16.225	0.532648	0.00850783	15.9325	3.3211	10.4336	2.0996	0.548	14.125	0.500648	0.0105078
PI346387	56	96.6667	56.0897	75.1233	3.35685	10.5458	0.44735	0.118	17.9	0.71914	0.0265	14.0039	2.5036	7.8653	1.79255	0.352	14.15	0.70214	0.0365
PI346390	57	98.3333	65.8658	87.4629	3.7892	11.9042	0.43015	0.129	16.925	0.790148	0.0240078	16.049	3.2282	10.1416	2.00935	0.519	14.2	0.691148	0.0275078
PI347750	58	93.3333	49.869	52.3344	2.0682	6.49745	0.39555	0.064	13.9688	0.472648	-0.0214922	14.6836	3.08805	9.7014	2.0988	0.5195	14.2417	0.519648	0.00100782
PI349907	59	100	64.6825	74.9716	3.0493	9.5796	0.40865	0.0975	15.0083	0.653148	0.0135078	14.9523	4.1092	12.9094	2.75645	0.8935	14.3083	0.539148	-0.0194922
PI356763	60	100	51.3009	67.3717	2.88845	9.07435	0.426	0.0975	14.175	0.55364	0.024	15.2604	2.88665	9.0686	1.89125	0.4355	14.4	0.58464	0.0315
PI365439	61	98.3333	57.7404	72.8254	3.0879	9.7009	0.42205	0.103	15.125	0.778148	0.0101478	15.2647	3.3758	10.6055	2.21535	0.5975	14.4	0.683148	0.0426478
PI370970	62	100	60.0921	66.5378	2.8216	8.86435	0.4236	0.094	13.225	0.71264	0.03114	14.8257	2.79865	8.7922	1.8882	0.415	14.475	0.74214	0.04664
PI370994	63	95	55.5097	59.2626	2.5839	8.1176	0.4474	0.089	16.325	0.509648	-0.0159922	15.5586	3.43185	10.7816	2.20055	0.606	14.5	0.512148	0.0220078
PI371056	64	100	57.2371	76.7562	3.12235	9.80905	0.4045	0.1	15.65	0.706148	0.0215078	16.213	2.82975	8.8899	1.75535	0.3965	14.525	0.624648	0.0100078
PI371102	65	100	61.8873	71.9563	3.11555	9.78775	0.43	0.1065	14.7583	0.618648	0.0185078	16.004	3.4206	10.7462	2.1337	0.5865	14.5917	0.629148	0.0430078
PI371172	66	100	57.7133	69.0408	2.9456	9.2538	0.4261	0.099	15.45	0.520148	-0.00349218	15.9815	2.9551	9.2836	1.8482	0.429	14.625	0.552148	-0.00949218
PI371384	67	100	59.0851	75.4606	3.0454	9.56745	0.40685	0.097	15.625	0.702148	0.00364782	15.1391	3.0356	9.53665	2.00205	0.486	14.65	0.816148	0.0851478
PI372084	68	98.3333	54.5838	67.0884	3.2491	10.2073	0.4922	0.1245	13.2188	0.685648	0.0395078	15.1471	2.84135	8.92635	1.8742	0.429	14.6875	0.617148	0.0365078
PI374424	69	98.3333	52.9973	70.7093	3.1388	9.8608	0.4455	0.11	13.125	0.706648	-0.000352175	15.8755	3.1325	9.84105	1.97195	0.487	14.725	0.711648	0.00300782
PI383031	70	91.6667	60.0447	77.7216	3.2839	10.3166	0.42195	0.1095	15.525	0.48314	0.0255	16.2021	4.02925	12.6581	2.48805	0.7915	14.75	0.93814	0
PI386838	71	98.3333	57.5214	80.3757	3.27295	10.2824	0.40615	0.105	16.1	0.751648	0	15.3041	3.3083	10.3933	2.15255	0.572	14.8	0.674648	0
PI392427	72	96.6667	82.3504	69.5058	3.0366	9.5398	0.44245	0.1045	17.3	0.653148	0	15.6395	3.4939	10.9764	2.24485	0.617	14.85	0.621148	0
PI399503	73	100	60.9715	80.2394	3.3009	10.37	0.41145	0.1065	16.525	0.795648	0	15.9986	2.5909	8.13955	1.61315	0.3315	14.85	0.721648	0
PI401963	74	98.3333	52.7778	77.3588	3.3849	10.6341	0.4382	0.1165	14.4	0.77764	0	15.6227	3.97655	12.4928	2.54585	0.795	14.9	0.76814	0
PI402127	75	95	56.0924	86.2874	3.6952	11.6089	0.4281	0.1245	14.5	0.791148	0	15.5694	3.0472	9.57305	1.95665	0.482	14.925	0.668148	0.0110078
PI402153	76	98.3333	55.8511	64.6733	2.7886	8.76075	0.4304	0.0945	16.35	0.866148	0.00750783	16.3072	3.245	10.1945	1.99715	0.524	15	0.689148	0.0215078
PI402164	77	100	56.0364	61.5268	2.97735	9.35355	0.47835	0.1135	15.525	0.902148	0.0265078	15.1454	3.5453	11.1379	2.34395	0.658	15	0.734148	0.0220078
PI402335	78	100	54.6032	105.613	4.1105	12.9134	0.3898	0.126	15.3938	0.787648	0	17.7447	3.75255	11.7889	2.1112	0.623	15.05	0.683148	0.0510078
PI410464	79	96.6667	53.6888	60.8444	2.7646	8.68535	0.4532	0.099	15.7	0.742648	-0.0394922	15.2579	2.60465	8.1828	1.70675	0.3505	15.1	0.709148	-0.0269922
PI410865	80	100	58.501	48.1592	2.2386	7.03275	0.4698	0.084	16.05	0.670148	-0.00699217	15.8372	3.36675	10.5769	2.12375	0.562	15.1	0.657148	-0.00899217
PI422225	81	96.6667	59.5981	63.7165	2.8803	9.0486	0.4556	0.103	12.55	0.77964	0.0235	16.3291	3.39095	10.6529	2.0899	0.572	15.15	0.78714	0.0325
PI422233	82	100	53.1499	82.7298	3.5526	11.1608	0.43085	0.1195	14.7	0.73914	0.026	15.4823	3.23	10.1473	2.0984	0.5395	15.1625	0.60064	0.031
PI428411	83	88.3333	53.3407	84.3119	3.2818	10.3101	0.38845	0.1	15.35	0.763148	-0.0104922	15.6026	3.676	11.5484	2.35785	0.6815	15.1625	0.624148	0.00450783
PI428497	84	93.3333	56.448	82.3056	3.44145	10.8115	0.4182	0.113	13.575	0.553148	0.0310078	17.3779	4.0345	12.6746	2.3103	0.7425	15.2	0.695148	0.0585078
PI428634	85	98.3333	66.0497	88.5011	3.78395	11.8877	0.42795	0.1275	15.9	0.74414	0.0225	16.1096	3.3535	10.5353	2.0663	0.562	15.2438	0.64614	0.04064
PI429360	86	98.3333	79.0509	86.3001	3.625	11.3883	0.4243	0.1205	14.75	0.74264	0.0275	17.4639	3.3847	10.6334	1.92505	0.5185	15.2562	0.58214	0.0285
PI434760	87	93.3333	44.5062	85.0799	3.60115	11.3134	0.42625	0.1205	17.0938	0.823148	0	15.716	2.8334	8.90125	1.7999	0.402	15.2875	0.594648	-0.00599217
PI434794	88	98.3333	54.4374	62.4183	2.62565	8.2486	0.4198	0.087	13.775	0.60364	0.024	16.4292	2.69695	8.4728	1.64945	0.3515	15.3562	0.61264	0.029
PI434795	89	100	60.3992	70.3435	2.84185	8.92805	0.39975	0.091	13.4	0.62614	0.02664	16.5084	2.9573	9.2906	1.80135	0.429	15.3562	0	0.029
PI434814	90	95	61.0662	87.3033	3.7807	11.8775	0.4323	0.1285	15.675	0.931148	0.0210078	17.5505	4.1254	12.9604	2.3508	0.7675	15.375	0.798148	0.0495078
PI436140	91	96.6667	57.8953	68.2311	2.98485	9.37715	0.44425	0.103	12.35	0.650648	-0.0144922	17.7547	4.23735	13.3119	2.3994	0.797	15.4125	0.860648	0.00300782
PI467587	93	100	57.1675	82.9184	3.62395	11.3849	0.43645	0.1245	14.975	0.91164	0.05114	16.2797	3.521	11.0616	2.16785	0.607	15.425	0.70014	0.06314
PI467654	94	100	58.0874	70.8814	3.0436	9.56185	0.45405	0.106	15.75	0.889148	0.0185078	18.0147	4.2001	13.1949	2.3277	0.7985	15.45	0.745148	0.0170078
PI467733	95	98.3333	53.7306	63.4794	2.8047	8.81125	0.4599	0.0985	12.625	0.828648	0.0251478	16.5524	3.9294	12.3445	2.35605	0.7625	15.4688	0.883648	0.0666478
PI467836	96	96.6667	56.8675	99.1304	4.1644	13.0829	0.42285	0.1385	15.25	0.71664	0.03	17.6043	4.0733	12.7966	2.316	0.7405	15.5	0.70714	0.04
PI486152	98	98.3333	57.0113	59.7624	2.6605	8.3582	0.45105	0.0935	15.175	0.75264	0.025	16.4319	4.11495	12.9275	2.51475	0.8335	15.55	0.78164	0.042
PI498436	100	93.3333	71.9864	79.3506	3.51995	11.0582	0.4394	0.123	14.3	0.864148	0.0445078	16.0983	3.20695	10.0748	1.99755	0.51	15.5563	0.699148	0.0400078
PI498440	101	100	67.9293	36.3379	1.57735	4.95535	0.44605	0.054	13.5062	0.503148	-0.00649218	18.3984	3.37195	10.5933	1.83365	0.487	15.5667	0.514648	0.0200078
PI506293	103	98.3333	70.5077	82.4384	3.3874	10.6418	0.4121	0.1095	16.2	0.696648	-0.00249218	16.419	3.9429	12.387	2.3987	0.7735	15.6	0.713148	-0.00749218
PI506295	104	98.3333	63.7454	80.1987	3.14055	9.8663	0.3857	0.097	15.55	0.738148	0	17.6598	4.2225	13.2654	2.41265	0.8005	15.65	0.668148	0.0320078
PI506302	105	98.3333	53.1373	80.192	3.61025	11.342	0.45045	0.128	15.475	0.921148	0.0656478	16.4382	2.7605	8.67235	1.68705	0.376	15.65	0.716148	0.0666478
PI525199	106	80	64.475	83.1924	3.573	11.2248	0.42985	0.1205	16.425	0.862648	0.0215078	16.6805	3.24665	10.1996	1.9363	0.5015	15.65	0.705148	-0.0114922
PI531901	107	98.3333	60.8819	92.094	4.40345	13.8339	0.4773	0.1665	15.225	0.838648	0	16.1199	3.11735	9.79345	1.9371	0.4755	15.675	0.813148	0.0671478
PI573594	110	98.3333	71.1243	76.7015	3.2537	10.2218	0.42545	0.1085	14.275	0.80064	0.026	16.8112	3.0732	9.65465	1.82495	0.445	15.7	0.72914	0.0375
PI574302	111	96.6667	59.2923	68.5589	2.8354	8.9077	0.41655	0.0925	14.6	0.55464	0.0185	16.7109	2.99555	9.41085	1.7726	0.436	15.75	0.71464	0.07214
PI584766	112	100	70.9452	73.4323	2.9818	9.36755	0.40895	0.0955	15.925	0.576148	-0.00399217	16.7157	3.3817	10.624	2.01115	0.56	15.7562	0.620148	0.0315078
PI584886	115	98.3333	59.2812	84.8432	3.43935	10.8051	0.40605	0.1095	15.05	0.82314	0.0245	17.1924	3.6959	11.611	2.1563	0.65	15.8	0.73614	0.029
PI584939	118	100	55.0505	82.4203	3.61685	11.3627	0.43885	0.125	15.2417	0.669148	0.0321478	16.4542	3.8271	12.0233	2.3054	0.7125	15.8	0.632648	0.0406478
PI584978	119	96.6667	73.1235	58.3534	2.6777	8.41225	0.4499	0.0965	13.8187	0.644648	-0.0219922	16.2818	3.42645	10.7645	2.10665	0.5715	15.8125	0.602148	0.00850783
PI591928	120	100	58.2672	60.4385	2.4905	7.8241	0.4122	0.081	16.75	0.748148	0.0381478	17.1291	3.83995	12.0635	2.21965	0.687	15.85	-0.722352	0.0346478
PI592169	121	100	77.877	81.0185	3.19045	10.023	0.39185	0.099	14.375	0.670648	0.0345078	17.1797	3.5357	11.1078	2.05965	0.5725	15.9	0.704648	0.0485078
PI592172	122	98.3333	63.7668	58.2326	2.46225	7.73535	0.41715	0.082	14.2	0.742648	0.0506478	17.5451	3.27145	10.2775	1.8779	0.4815	15.9	0.676148	0.0536478
PI592196	123	100	65.6221	67.8471	2.79375	8.77675	0.4123	0.0905	14.5	0.733148	-0.0179922	16.2542	3.4672	10.8925	2.13335	0.581	15.925	0.790148	0.0280078
PI592261	126	100	53.7462	79.987	3.4932	10.9742	0.43665	0.12	14.925	0.82664	0.027	16.112	2.8841	9.0607	1.79375	0.407	15.9625	0.63464	0.026
PI592267	127	98.3333	69.709	71.3621	3.2119	10.0905	0.47505	0.1145	14.6312	0.764148	0.00400782	17.58	3.5	10.9956	1.9833	0.549	16.0063	0.741648	0.0255078
PI592271	128	100	59.5179	86.3145	3.88125	12.1933	0.44655	0.1375	17.7	0.796148	0.0205078	17.2832	3.3841	10.6314	1.96065	0.522	16.075	0.763148	0.0655078
PI592276	129	100	62.5567	104.415	4.53865	14.2585	0.4324	0.1555	18.15	0.910148	0	17.3931	4.20545	13.2119	2.4117	0.8135	16.2	0.700648	0.0381478
PI592277	130	96.6667	53.7266	74.1428	3.228	10.141	0.4304	0.1105	11.55	0.66114	0.0255	17.3676	3.72245	11.6944	2.15245	0.646	16.2396	0.49364	0.0295
PI592282	131	98.3333	52.3661	91.4564	3.8342	12.0456	0.41905	0.1265	15.975	0.877648	0.0155078	16.7253	4.1543	13.0512	2.4871	0.8155	16.3	0.805148	0.0360078
PI595789	132	96.6667	64.2797	89.4255	3.7479	11.7745	0.41945	0.1235	16.975	0.900148	0.0140078	18.4766	4.82525	15.159	2.6043	1.008	16.3	0.810148	0.00800782
PI599622	133	98.3333	78.4382	74.6586	3.2957	10.3539	0.44225	0.115	14.9	0.840648	0.0670078	17.8329	3.8547	12.1099	2.1644	0.6565	16.3	0.712148	0.00450783
PI599625	134	98.3333	69.9375	100.987	4.24135	13.3247	0.42485	0.141	16.95	0.761648	0.0421478	17.8868	3.88625	12.209	2.16575	0.683	16.3875	0.942148	0.0721478
PI599627	135	98.3333	54.7775	78.2048	3.1657	9.9453	0.395	0.101	12.775	0.60364	0.0265	17.5681	2.95515	9.28395	1.6908	0.4	16.45	0.57464	0.034
PI599637	136	100	52.0202	81.4261	3.5686	11.2112	0.43785	0.123	15.775	0.809648	0.0240078	17.5758	3.6901	11.5928	2.09675	0.6165	16.475	0.824148	0.0570078
PI599640	137	95	58.9354	86.88	3.55585	11.1712	0.4113	0.114	15.325	0.88864	0.027	18.1236	3.16265	9.9357	1.7441	0.4385	16.5	0.76714	0.07014
PI599649	138	100	58.2794	86.4062	3.5233	11.0687	0.4037	0.1135	16.175	0.77714	0.0285	16.5382	3.67585	11.548	2.22935	0.6515	16.525	0.90414	0.07764
PI599656	139	100	74.6892	80.4519	3.2889	10.3324	0.41945	0.107	16.025	0.800148	0	20.0576	3.9349	12.3618	1.989	0.611	16.525	0.756648	0.000507825
PI611491	140	98.3333	56.4215	73.2078	3.35125	10.5282	0.4575	0.1205	14.625	0.70714	0	17.7647	3.6408	11.4379	2.0489	0.5885	16.5688	0.73764	0
PI611527	141	100	62.2685	74.4604	3.0148	9.47135	0.40665	0.0965	15.425	0.74014	0.06314	17.5743	2.54045	7.981	1.44975	0.289	16.6	0.75414	0.04714
PI614939	142	100	56.9597	72.2595	2.86795	9.0099	0.3944	0.09	14.65	0.449648	0.0200078	16.6381	3.09285	9.7165	1.85815	0.452	16.635	0.746148	0.0681478
PI620640	143	85	81.25	66.7837	2.81205	8.8343	0.4232	0.093	13.325	0.746648	0	17.8172	3.9087	12.2796	2.19365	0.6735	16.65	0.680648	0
PI632274	144	96.6667	63.0495	77.5334	3.18375	10.002	0.41565	0.103	14.35	0.69814	0	17.7244	3.41765	10.737	1.92925	0.5175	16.675	0.75664	0
PI636084	145	100	52.7113	92.562	3.8254	12.0178	0.4176	0.1245	17.9625	0.66514	0.0245	17.3877	3.07545	9.66185	1.75635	0.433	16.775	0.60164	0
PI636097	146	98.3333	54.1452	71.7956	3.07475	9.65955	0.4385	0.1035	17.2	0.63764	0.0315	18.0789	3.4555	10.8559	1.91175	0.519	16.8062	0.73764	0.05464
PI639999	147	96.6667	51.0847	89.6129	3.68865	11.5884	0.41385	0.12	15.1375	0.849648	0	17.7618	3.58985	11.2779	2.0182	0.573	16.8625	0.713148	0.0420078
PI640095	148	96.6667	65.3773	69.4039	2.92635	9.19345	0.42155	0.097	12.35	0.647148	0	17.4331	3.0952	9.7238	1.7828	0.438	16.9125	0.699648	0
PI640096	149	96.6667	65.3598	79.013	3.2657	10.2596	0.41345	0.106	14	0.74064	0.024	16.1724	3.3094	10.3968	2.0578	0.534	16.975	0.76214	0.06764
PI640153	150	98.3333	50.4825	90.9681	3.7863	11.8952	0.41485	0.1235	16.975	0.931648	0	18.304	3.54805	11.1464	1.93875	0.5405	17	0.864148	0
PI640159	151	93.3333	77.5932	74.9711	3.0206	9.48945	0.4041	0.0955	14.475	0.725148	0.0126478	17.2724	3.03455	9.5333	1.75675	0.419	17.075	0.720648	0.0466478
PI640161	152	100	71.4081	76.8012	3.09185	9.7134	0.40165	0.0975	14.3	1.47714	0	17.2838	3.4304	10.7769	1.98725	0.538	17.1	1.39464	0.72814
PI640174	153	95	61.9428	61.3208	2.67455	8.4023	0.44	0.092	15.475	0.69464	0	19.0825	3.54555	11.1386	1.88315	0.5365	17.175	0.78614	0
PI640177	154	95	82.3295	66.0887	2.72985	8.57615	0.41545	0.089	13.45	0.695148	0	19.139	4.5836	14.3998	2.395	0.8625	17.2	0.790148	0
PI640187	155	98.3333	58.9814	93.8511	3.89535	12.2376	0.41425	0.127	16.6562	0.746648	0.0205078	19.0003	4.2708	13.4172	2.22905	0.778	17.2937	0.691148	0.001405
PI640201	156	100	79.4067	69.9279	2.8164	8.84815	0.4029	0.089	13.875	0.619648	0.00450783	18.7199	3.33035	10.4626	1.7774	0.4685	17.35	0.698148	-0.005595
PI640214	157	98.3333	50.0269	87.8588	3.6546	11.4812	0.4176	0.1195	15.9	0.80714	0	17.6101	3.7423	11.7568	2.12905	0.625	17.425	0.86564	0.0405
PI640220	158	100	64.0769	95.1703	4.03735	12.6836	0.42305	0.135	19	0.87064	0	17.9369	3.98035	12.5047	2.21885	0.6935	17.425	0.75464	0.033
PI640227	159	98.3333	69.9574	82.3166	3.3753	10.6037	0.41015	0.1085	14.4125	0.59664	0	19.0798	5.42825	17.0534	2.84535	1.213	17.4375	0.61564	0.04
PI640234	160	96.6667	54.9545	89.5484	3.75625	11.8007	0.41845	0.124	15.4333	0.655648	-0.0149922	18.0622	3.47065	10.9034	1.92245	0.526	17.4583	0.532648	-0.025095
PI640265	162	100	74.2424	61.3234	2.65775	8.34945	0.44045	0.091	16.35	0.679148	0.0140078	18.2642	3.41275	10.7215	1.8632	0.5065	17.575	0.762148	0.0370078
PI640295	163	100	67.5234	86.2227	3.3647	10.5705	0.3898	0.103	15.85	0.836648	0	18.9297	3.7132	11.6654	1.9598	0.573	17.65	0.890148	0.0310078
PI640298	164	100	57.3766	83.5516	3.58975	11.2774	0.43315	0.121	15.3812	0.70064	0.027	17.6798	3.5827	11.2553	2.04115	0.5755	17.7812	0.3235	0.0305
PI640340	165	100	72.7878	86.3246	3.45055	10.8402	0.39575	0.109	13.95	0.67064	0.0245	17.7939	3.97605	12.4912	2.2486	0.743	17.825	0.77114	0.0345
PI640343	166	98.3333	56.9768	93.3623	4.0522	12.7303	0.43395	0.138	17.7	0.80814	0.03214	18.0808	3.4237	10.7559	1.8961	0.5095	17.95	0.80964	0.05764
PI640346	167	95	55.6537	63.4588	2.65215	8.33195	0.42025	0.087	12.55	0.74614	0.0245	19.5432	3.49005	10.9642	1.77955	0.4915	18.0188	0.72414	0
PI643211	168	98.3333	65.5556	73.2747	3.25675	10.2313	0.44545	0.114	16.925	0.78714	0.028	19.6173	4.28645	13.4663	2.18765	0.736	18.05	0.75614	0.0475
PI643232	169	96.6667	60.4039	95.1064	3.89935	12.2502	0.4155	0.1255	15.9812	0.71764	0.03	19.5605	3.58745	11.2702	1.8438	0.528	18.1167	0.55564	0.0375
PI643247	170	95	73.1481	86.8055	3.7458	11.7678	0.4279	0.127	15.95	0.81614	0.034	19.8881	4.3762	13.7484	2.18745	0.808	18.225	0.76814	0.0355
PI643257	171	98.3333	61.2139	91.2585	3.9532	12.4194	0.4327	0.1345	18.9667	0.709148	0	19.8969	4.64845	14.6035	2.3169	0.8755	18.3583	0.653148	0.0265078
PI643283	172	96.6667	57.6087	80.2374	3.37435	10.6008	0.4176	0.112	12.2125	0.65064	0	20.8814	4.8435	15.2162	2.328	0.892	18.9688	0.78464	0
PI643294	173	96.6667	60.8659	77.8447	3.3983	10.6761	0.4365	0.1165	13.925	0.911148	0	20.2582	3.8346	12.0468	1.8916	0.59	19.1	0.898648	0.0415078
PI643307	174	96.6667	70.8333	109.138	4.4772	14.0655	0.40895	0.1445	17.825	0.981648	0.00750783	20.7879	4.64575	14.5951	2.23525	0.8155	19.2563	0.902148	0.0120078
PI643310	175	100	62.1522	80.3128	3.3355	10.4789	0.41675	0.109	15.225	0.814648	0.0536478	22.3954	4.5409	14.2656	2.0266	0.724	19.45	0.908148	0.0881478
PI643369	176	100	55.8532	84.9581	3.73815	11.7436	0.43985	0.129	14.0188	0.57	0.0355	19.448	5.37235	16.8778	2.7711	1.1715	19.575	0.87914	0
PI73700	178	88.3333	68.0955	91.4505	3.4457	10.8251	0.37695	0.102	17.9	0.72014	0	20.1069	3.68155	11.5659	1.8283	0.532	19.8	0.83364	0.041
PI87765	180	100	72.4165	83.0977	3.34745	10.5163	0.40555	0.106	15.4	0.58464	0.0225	19.6198	3.7303	11.719	1.8975	0.5575	20.075	0.81214	0.036
PI87800	181	98.3333	65.9443	85.623	3.3991	10.6787	0.3963	0.106	14.2	0.673148	0.0226478	24.5403	5.52775	17.3659	2.2453	0.9785	20.775	1.03015	0.0720078
PI87836	182	91.6667	65.0794	109.912	4.1879	13.1566	0.38095	0.1255	17.8125	0.859148	0.0350078	28.3574	6.78315	21.3098	2.37985	1.2755	21.075	0.729648	0.0325078
PI87844	183	96.6667	80.8658	44.6411	2.00095	6.28615	0.44685	0.071	12.3	0.58764	0.021	20.4147	4.45595	13.9987	2.2077	0.766	23.7188	0.90414	0.0495
