# Supplementary material for: Association mapping unravels the genetic basis for drought related traits in different developmental stages of barley
Source: Sci Rep. 2024 Oct 24;14:25121. doi: 10.1038/s41598-024-73618-y (PMC11502909; doi:10.1038/s41598-024-73618-y)
Supplement: Supplementary file 5 — Supplementary Material 5 [file 41598_2024_73618_MOESM5_ESM.xlsx]

## Sheet: Sheet1
Supplementary Table 2. Seed germination and seedling traits measurements from PEG-treatment (average of 2 replicates)
Accession	MiniCore ID	Germination Percentage	Germination Pace	Length Roots	ProjAreaRoots	SurfArea Roots	AvgDia Roots	Volume Roots	AvgRoot Length	FreshRootWeight	DryRoot Weight	Length Shoots	ProjArea Shoots	SurfArea Shoots	AvgDia Shoots	Volume Shoots	AvgShoot Length	FreshShootWeight	DryShoot Weight
CIho11796	2	95	40.9699	15.3338	0.6232	1.95785	0.44	0.02	3.476	0.14314	0.0125	3.2365	0.36585	1.1495	1.1298	0.0325	2.75	0.18814	0.004
CIho14061	3	55	25.7542	8.74115	0.46345	1.45595	0.8984	0.0225	2.92708	0.08214	0.006	4.6917	0.2174	0.6829	0.4633	0.008	1	0.005	0.0015
CIho14216	4	100	43.5824	21.3909	0.8493	2.66815	0.4254	0.027	4.4625	0.10514	0.0155	3.0817	0.35405	1.11235	1.14475	0.032	3.65625	0.12364	0.012
CIho14807	5	86.6667	31.2392	15.6657	0.629	1.976	0.4123	0.02	3.94792	0.12464	0.005	1.9336	0.21805	0.68505	1.11445	0.019	1.40625	0.14914	0.0025
CIho15203	6	100	35.7998	2.0437	0.0996	0.3128	0.4872	0.004	1	0.008	0.002	0	0	0	0	0	0	0	0
CIho15310	7	96.6667	39.6863	8.0031	0.35	1.0996	0.2187	0.012	3.4375	0.06814	0	0.9082	0.1814	0.56995	0.9988	0.0285	0.8125	0.04714	0
CIho15575	8	58.3333	33.8707	20.1542	0.7774	2.4423	0.3857	0.024	4.9	0.0825	0.017	1.3662	0.1874	0.5887	1.3716	0.02	1.08333	0.019	0.0045
CIho16152	12	85	38.9797	17.4809	0.6952	2.18395	0.40055	0.022	5.41667	0.11064	0.011	1.91355	0.2659	0.8353	1.37055	0.0295	2	0.04814	0.004
CIho2236	13	83.3333	36.9078	17.7463	0.7028	2.2079	0.39595	0.022	4.8625	0.18614	0.0145	1.41375	0.1548	0.48635	1.09305	0.0135	1.73958	0.03114	0.004
CIho2353	14	98.3333	38.2457	13.3219	0.53075	1.66745	0.39925	0.0165	5.875	0.05514	0.0015	0.334	0.0604	0.1898	0.90435	0.0085	0.125	0.03414	0
CIho4050	15	85	41.2398	13.8819	0.45795	1.4386	0.36495	0.012	5	0.022	0.0025	1.693	0.21575	0.6778	0.6372	0.0215	1.375	0	0
CIho4069	16	91.6667	40.6195	20.0355	0.76405	2.4004	0.40105	0.023	4.75	0.11814	0.0105	1.3699	0.19835	0.6231	0.7239	0.0225	1.28125	0.07464	0
CIho5440	17	68.3333	33.3075	12.7402	0.6116	1.9214	0.4808	0.023	3.65	0.20764	0.009	1.5665	0.253	0.79475	1.55305	0.033	1.5625	0.06064	0.0005
CIho6020	18	65	32.3049	6.7177	0.31515	0.99	0.5934	0.0125	2.52083	0.07564	0.01	1.9862	0.2081	0.6537	1.0476	0.017	2	0.018	0.003
CIho6546	19	56.6667	35.0053	19.7527	0.79585	2.5002	0.41405	0.025	3.45	0.20164	0.0125	2.641	0.2961	0.93035	1.1477	0.0265	1.86667	0.16864	0.0155
PI157892	22	36.6667	32.9167	18.4927	0.7431	2.33455	0.2009	0.0235	4.525	0.14914	0.0095	1.04935	0.18685	0.58705	0.89035	0.026	0.625	0.06364	0
PI174496	23	41.6667	16.728	5.16575	0.27185	0.854	0.52385	0.011	3.125	0.07214	0.0045	0	0	0	0	0	0	0	0
PI182681	24	43.3333	26.9291	6.3709	0.29085	0.9137	0.48125	0.0105	3.625	0.08314	0.0055	0	0	0	0	0	0	0	0
PI190824	27	51.6667	33.0028	14.7331	0.6831	2.1461	0.4702	0.0255	5.375	0.11764	0.014	1.08055	0.1321	0.41495	1.1441	0.013	1.3125	0.0215	0
PI268195	30	65	32.1666	15.0553	0.66975	2.104	0.4452	0.0235	4.95	0.24114	0.0185	2.44175	0.3652	1.14725	1.65295	0.047	4.25	0.25914	0.0155
PI270641	31	60	37.7898	15.8504	0.6473	2.03355	0.4328	0.021	4.03125	0.12564	0.011	2.64495	0.31515	0.99005	1.16445	0.0295	1.9375	0.019	0.0025
PI280420	33	78.3333	33.0416	10.9133	0.48725	1.53075	0.46605	0.017	3.9375	0.06264	0.0085	2.68585	0.27265	0.8565	1.0142	0.022	2.54167	0.022	0.0025
PI283389	34	96.6667	33.4028	21.9255	0.84155	2.64375	0.4006	0.026	5.20833	0.15164	0.059	1.9136	0.2767	0.8692	1.44845	0.031	3.375	0.07264	0.053
PI283439	35	48.3333	30.4343	11.9356	0.48685	1.52955	0.59855	0.016	2.075	0.13364	0	5.0712	0.622	1.954	1.2265	0.06	5	0.085	0
PI290336	36	43.3333	26.5851	8.5357	0.41895	1.3163	0.51065	0.016	4.3125	0.09764	0.012	2.2904	0.3412	1.0719	1.4897	0.04	2.16667	0.043	0.007
PI294743	38	81.6667	42.8598	19.8976	0.82725	2.59885	0.41615	0.0275	4.675	0.17764	0.022	3.47095	0.4226	1.32755	1.12725	0.041	3.1875	0.16564	0.0145
PI296472	40	96.6667	34.3568	12.0447	0.55735	1.751	0.49305	0.021	3.625	0.12914	0.009	1.9588	0.2689	0.8449	1.37245	0.029	1.58333	0.09964	0.0075
PI296995	41	58.3333	23.6821	17.7219	0.6946	2.1823	0.3932	0.021	4.90625	0.0955	0.016	3.018	0.3953	1.2419	1.3098	0.041	1.625	0.026	0.004
PI313113	42	81.6667	31.231	1.46135	0.10215	0.32085	0.70535	0.0055	1.3125	0.04014	0.0045	0	0	0	0	0	0	0	0
PI315932	43	86.6667	38.5422	13.1993	0.5078	1.5954	0.3847	0.015	2.08333	0.0335	0.0055	1.3008	0.1795	0.5638	1.3795	0.019	1.125	0.013	0.0025
PI321797	44	88.3333	33.5594	6.32135	0.26025	0.81765	0.41425	0.0085	4.22917	0.06714	0.002	0	0	0	0	0	0	0	0
PI321844	45	76.6667	29.2048	13.3784	0.59625	1.87315	0.44345	0.021	4.28125	0.06864	0.0035	2.0102	0.21955	0.6898	0.5461	0.019	2.41667	0.03164	0
PI327860	46	73.3333	39.4438	24.5395	0.88445	2.7786	0.36315	0.025	4.75	0.11964	0.0065	2.9253	0.29925	0.9402	1.0996	0.024	2.75	0.05614	0.0015
PI327967	47	61.6667	32.1142	8.05155	0.33835	1.0629	0.4311	0.0115	4.79167	0.05814	0.0065	1.7715	0.2145	0.67385	0.6054	0.0205	0.5	0.01214	0
PI328577	48	70	40.229	11.6373	0.5869	1.84375	0.50545	0.0235	5	0.14464	0.011	1.57675	0.21605	0.6787	1.37065	0.0235	1.8125	0.0085	0.002
PI328578	49	43.3333	30.7097	11.5117	0.45795	1.43865	0.39705	0.0145	4.6875	0.59864	0.012	2.19465	0.26255	0.8247	1.20665	0.025	3.375	0.05714	0.005
PI329032	50	76.6667	33.2663	19.7901	0.8271	2.5983	0.4186	0.027	3.79167	0.12514	0.009	3.4831	0.39905	1.2538	1.1349	0.036	1.5625	0.08464	0.002
PI330397	51	81.6667	30.4672	18.8366	0.7476	2.34865	0.39805	0.0235	4.75	0.12314	0.0085	2.298	0.26235	0.82415	1.22795	0.024	2.03125	0.09164	0.0035
PI330399	52	93.3333	38.003	6.02305	0.29275	0.9197	0.48145	0.0115	3.5	0.09314	0.0085	3.0978	0.37425	1.1757	1.20505	0.036	2.25	0.06464	0.002
PI343714	53	88.3333	40.1157	21.5104	0.6881	2.1617	0.3196	0.0175	6.33333	0.08464	0.02	3.25875	0.4127	1.29645	1.2834	0.041	3.58333	0.13364	0.0105
PI343725	54	56.6667	28.3354	15.7844	0.66185	2.0792	0.41905	0.022	3.85417	0.04014	0.006	2.22855	0.3282	1.031	1.28705	0.039	2	0.0235	0.0035
PI344942	55	65	31.9609	20.9822	0.80715	2.53575	0.39295	0.0245	5.61667	0.19964	0.0165	2.74625	0.3604	1.13225	1.3528	0.037	2.625	0.04114	0.005
PI346387	56	91.6667	31.2911	14.6205	0.5575	1.7514	0.19065	0.0165	3.21875	0.12614	0	1.31005	0.17035	0.53515	0.65015	0.0175	1.125	0.01114	0
PI346390	57	33.3333	30.9219	15.2609	0.59945	1.8831	0.42805	0.0185	4.26667	0.1	0.0195	1.7468	0.29675	0.9323	1.7811	0.0415	1.125	0.07014	0.005
PI347750	58	93.3333	31.8027	10.8315	0.45825	1.43965	0.4886	0.0155	4.1875	0.07814	0.0065	2.07165	0.32945	1.035	1.58965	0.041	1.25	0.05764	0.002
PI349907	59	46.6667	28.0423	10.8101	0.44525	1.39885	0.40085	0.014	4.21875	0.056	0.0095	0.58535	0.07565	0.2376	0.64605	0.0075	0	0	0
PI356763	60	61.6667	34.824	12.9759	0.52675	1.65495	0.49265	0.017	4.8125	0.12214	0.004	1.257	0.2094	0.65795	0.83305	0.0275	0.875	0.16314	0
PI365439	61	83.3333	29.9576	18.3874	0.7479	2.34955	0.39865	0.024	4.75	0.14864	0.004	2.66785	0.29045	0.91245	0.54435	0.025	1.1875	0.09264	0
PI370970	62	86.6667	48.5444	17.8453	0.6344	1.993	0.3615	0.018	3.5125	0.07864	0.008	1.6691	0.2196	0.68995	0.6579	0.0225	2.21875	0.08614	0
PI370994	63	93.3333	36.0579	10.7317	0.4246	1.33385	0.1978	0.013	2.075	0.10564	0	1.0184	0.1786	0.56115	0.87695	0.0245	1.03125	0.11764	0
PI371056	64	93.3333	32.6846	8.60565	0.36125	1.1349	0.39085	0.0125	4.1875	0.11214	0.0015	1.056	0.119	0.3739	0.56355	0.0105	0.708333	0.02914	0
PI371102	65	86.6667	42.7253	13.4134	0.49445	1.55325	0.3871	0.0145	3.75	0.14314	0.0195	4.0403	0.48085	1.5107	1.19435	0.045	3.39583	0.12214	0.011
PI371172	66	86.6667	32.6189	12.6734	0.5263	1.65345	0.5249	0.019	4.3125	0.13764	0.014	3.29125	0.3975	1.2487	1.2569	0.0385	2.29167	0.07814	0.0065
PI371384	67	95	38.6728	25.6844	0.98425	3.0921	0.39175	0.03	5.175	0.20164	0.017	2.9706	0.357	1.12155	1.25815	0.0345	3.41667	0.15964	0.011
PI372084	68	90	32.2256	9.66825	0.4548	1.42895	0.47995	0.0165	3.99167	0.14214	0.0065	1.75385	0.2133	0.6701	1.1948	0.02	1.95833	0.08114	0.0005
PI374424	69	91.6667	33.061	24.5356	0.8765	2.75355	0.35825	0.0245	3.675	0.0991478	0	3.2882	0.4145	1.3022	1.2477	0.041	3.72917	0.0650078	0
PI383031	70	75	33.7774	17.7	0.70805	2.2244	0.4013	0.0225	4.925	0.184148	0.00200782	2.85705	0.32775	1.02975	1.20465	0.03	3.53125	0.0726478	0
PI386838	71	95	35.0044	19.297	0.7371	2.3157	0.3838	0.022	4.65625	0.120648	0	3.94585	0.5383	1.6911	1.3843	0.059	2.41667	0.162148	0
PI392427	72	85	29.7614	11.3777	0.5487	1.72375	0.481	0.021	6.1	0.172648	0.0180078	1.24045	0.1525	0.47905	1.26095	0.0145	0.958333	0.0300078	0
PI399503	73	91.6667	30.2579	10.1739	0.47075	1.47895	0.48575	0.0175	3.875	0.118648	0	0.78915	0.0985	0.3094	0.62405	0.0095	0.5	0.02764	0
PI401963	74	80	31.9719	20.8537	0.7719	2.425	0.36845	0.0225	6.34375	0.171648	0	2.01515	0.26075	0.8192	1.28605	0.0265	3.15625	0.169648	0
PI402127	75	71.6667	34.7663	21.7491	0.85245	2.6781	0.3934	0.0265	6.05833	0.216648	0	4.42335	0.45525	1.4302	1.0304	0.037	3.58333	0.173648	0.00700782
PI402153	76	96.6667	39.9381	21.9837	0.8726	2.7414	0.44045	0.0285	5.77083	0.157148	0	3.332	0.4477	1.40645	1.308	0.0485	3.02083	0.105648	0
PI402164	77	96.6667	37.4488	25.2634	1.02455	3.2187	0.4086	0.0325	5.24167	0.212148	0	2.90345	0.3341	1.04965	1.1694	0.0305	2.1375	0.141648	0
PI402335	78	88.3333	35.9984	21.2848	0.84245	2.64665	0.3948	0.026	4.675	0.192148	0	2.989	0.50535	1.5875	1.6407	0.0685	2.79167	0.134148	0
PI410464	79	81.6667	34.8611	23.5373	1.0165	3.1934	0.43475	0.0345	4.45833	0.0806478	0.0120078	1.4492	0.2163	0.6795	1.4242	0.0255	1.6875	0.04114	0
PI410865	80	93.3333	31.2918	9.86935	0.4279	1.3442	0.39795	0.015	3.375	0.190148	0.0530078	0.56725	0.0672	0.21105	0.5921	0.006	0.5	0.03614	0
PI422225	81	90	37.0122	19.0132	0.8639	2.714	0.45095	0.0315	3.675	0.177148	0	4.8158	0.60185	1.8908	1.2382	0.06	3.475	0.116648	0.0170078
PI422233	82	91.6667	39.5244	22.0904	0.8316	2.61255	0.36975	0.025	4.0125	0.118648	0	4.88495	0.5691	1.7878	1.14915	0.053	4.88542	0.301148	0.0250078
PI428411	83	91.6667	35.5331	13.364	0.575	1.8064	0.4306	0.0195	4.71667	0.0991478	0	1.71535	0.2402	0.7546	1.4111	0.0265	1.58333	0.115648	0
PI428497	84	98.3333	37.1962	18.8111	0.856	2.68935	0.4618	0.031	3.9375	0.158148	0	2.58795	0.3576	1.12335	1.3736	0.039	2.70833	0.108648	0.0275078
PI428634	85	98.3333	34.5466	16.5365	0.6817	2.1416	0.41295	0.022	4.05	0.123648	0	1.37935	0.21075	0.66195	1.5398	0.026	1.1875	0.0961478	0.0155078
PI429360	86	93.3333	35.4268	12.3633	0.55075	1.7303	0.4431	0.02	3.84375	0.130648	0.00750783	3.3538	0.4194	1.3177	1.26115	0.0415	3.25	0.0871478	0.0290078
PI434760	87	78.3333	36.4806	13.6683	0.6629	2.0826	0.4956	0.025	4.91667	0.127148	0.0345078	0.5822	0.0573	0.1801	0.9849	0.004	0.5	0	0
PI434794	88	83.3333	32.6653	12.8169	0.55645	1.74805	0.5395	0.02	4.375	0.127148	0.00200782	2.03695	0.3412	1.0719	1.60135	0.045	1.875	0.04364	0
PI434795	89	85	35.7334	9.0279	0.40815	1.28225	0.49925	0.015	3.48958	0.105648	0.0310078	2.64845	0.33975	1.06735	1.3372	0.0345	2.3125	0.0586478	0.0200078
PI434814	90	78.3333	35.8628	17.2692	0.69465	2.18225	0.3985	0.022	6.14167	0.170648	0.0250078	2.30545	0.22455	0.7056	0.93995	0.017	2.33333	0.100648	0.0170078
PI436140	91	96.6667	32.8973	19.0685	0.9512	2.9882	0.49675	0.039	4.625	0.08564	0	0.6811	0.16335	0.5132	1.19925	0.031	0.6875	0.03464	0
PI467587	93	98.3333	37.554	7.5425	0.31735	0.997	0.42115	0.0105	5.25	0.0731478	0	0.91355	0.1136	0.3569	0.6218	0.011	1	0.01914	0
PI467654	94	93.3333	44.7024	11.9842	0.47885	1.50435	0.3868	0.0155	4.025	0.218648	0.0486478	1.6888	0.2504	0.7866	1.4418	0.0305	1.875	0.120648	0.0286478
PI467733	95	73.3333	34.5503	11.767	0.413	1.2974	0.4101	0.0115	4.16667	0.142148	0.01314	2.32655	0.27675	0.86945	1.26695	0.0265	1.78125	0.10364	0.02064
PI467836	96	86.6667	38.8314	20.7445	0.7699	2.4187	0.37185	0.0225	4.8125	0.146648	0.0446478	1.68845	0.2955	0.92835	1.56255	0.0415	1	0.113648	0.00200782
PI486152	98	93.3333	33.0871	21.8167	0.9294	2.9198	0.423	0.031	5.4375	0.0946478	0.01614	0.89215	0.1067	0.33525	0.59805	0.01	0.9375	0.03364	0
PI498436	100	98.3333	34.6224	19.8679	0.74885	2.3526	0.3826	0.022	4.85417	0.153148	0.00950782	1.33595	0.26725	0.83955	1.00015	0.042	1.25	0.11464	0.02514
PI498440	101	100	36.4477	11.9537	0.4911	1.5429	0.4108	0.016	3.0625	0.0695078	0.00650783	0	0	0	0	0	0	0	0
PI506293	103	98.3333	34.4348	18.2945	0.7718	2.4247	0.4267	0.0255	4.49167	0.249648	0.0401478	0.6134	0.1504	0.4725	1.226	0.029	0.5	0.12564	0.04614
PI506295	104	85	30.02	7.6213	0.34815	1.09375	0.45575	0.013	4.225	0.166648	0.0596478	0.8658	0.1622	0.50955	0.93675	0.024	0.4375	0.08064	0.03164
PI506302	105	90	31.6436	5.5062	0.28475	0.89455	0.72625	0.0135	3.375	0.0996478	0	0.597	0.10955	0.3442	0.9176	0.016	0.1875	0.07364	0
PI525199	106	76.6667	24.7697	17.5662	0.73915	2.3221	0.41065	0.0245	5.375	0.109648	0.00750783	2.96855	0.4832	1.51805	1.57255	0.062	2.5	0.106648	0.0140078
PI531901	107	93.3333	30.3006	13.2427	0.5483	1.7224	0.44435	0.018	4.45	0.119648	0.0100078	1.85615	0.20015	0.6288	1.23655	0.021	1.875	0.113148	0.0205078
PI573594	110	95	29.4442	15.6257	0.60835	1.91115	0.3833	0.0185	4.25	0.196148	0.0205078	1.3694	0.18065	0.5676	1.31065	0.019	1.75	0.110148	0.0270078
PI574302	111	100	27.4128	8.9038	0.3803	1.1947	0.6295	0.0135	3.55	0.140148	0.0230078	3.4909	0.33885	1.06465	0.96845	0.026	3.625	0.0575078	0.0165078
PI584766	112	86.6667	29.1594	12.68	0.5923	1.86075	0.50305	0.022	4.34375	0.207148	0.0230078	2.8602	0.39595	1.2439	1.38375	0.043	2.40625	0.192148	0.0185078
PI584886	115	50	27.727	13.7237	0.55125	1.73195	0.4447	0.018	5.78125	0.128648	0.0545078	1.5207	0.1785	0.5607	1.2131	0.0165	1.375	0.0711478	0.0285078
PI584939	118	93.3333	37.517	11.3582	0.48435	1.52155	0.60405	0.0175	3.125	0.128648	0.0340078	2.0722	0.3072	0.9652	1.4827	0.036	2	0.0610078	0.0135078
PI584978	119	95	36.7758	9.7824	0.3739	1.1746	0.39295	0.011	5.46875	0.0381478	0	0	0	0	0	0	0	0	0
PI591928	120	85	28.873	23.6069	0.9606	3.0178	0.409	0.031	5.53125	0.208648	0.0380078	2.5583	0.31065	0.97595	1.213	0.0295	2.39583	0.116148	0.0515078
PI592169	121	71.6667	28.8506	19.496	0.7326	2.3015	0.3793	0.0215	4.20833	0.115148	0.0165078	0.65055	0.0701	0.22025	0.53875	0.006	0.9375	0.03664	0
PI592172	122	85	30.0805	18.7572	0.71455	2.2447	0.37965	0.0215	4.09375	0.111148	0	1.8118	0.25905	0.8139	1.61775	0.032	1.3125	0.115648	0.0335078
PI592196	123	91.6667	29.8936	12.4215	0.49585	1.55775	0.39745	0.0155	4.9	0.152148	0.0290078	1.483	0.1863	0.58535	1.26495	0.0185	1.4375	0.0786478	0
PI592261	126	63.3333	27.5433	15.8118	0.68645	2.1566	0.4343	0.0235	4.79167	0.0916478	0.0120078	0.46465	0.0568	0.1784	0.611	0.0055	0.4375	0.05064	0
PI592267	127	90	29.6093	15.1684	0.557	1.74985	0.3689	0.016	4.38542	0.180648	0.0185078	0.848	0.09295	0.29205	0.54815	0.008	0.875	0.13064	0
PI592271	128	21.6667	25.2289	13.478	0.583	1.83165	0.4271	0.0205	5.90625	0.0911478	0.0135078	1.45735	0.2142	0.6729	1.5245	0.025	0.8125	0.0771478	0.0425078
PI592276	129	18.3333	23.6309	10.8448	0.48955	1.53805	0.5614	0.0175	1.97917	0.0756478	0.0160078	0.861	0.1826	0.5737	1.0605	0.0305	0.5	0.01114	0
PI592277	130	50	29.5939	10.2098	0.37675	1.1836	0.3973	0.011	3.44792	0.0916478	0.0395078	1.6131	0.19845	0.6234	0.6151	0.019	1.625	0.03864	0
PI592282	131	98.3333	28.1445	27.5648	1.05205	3.30515	0.3811	0.0315	5.0625	0.169148	0.0370078	1.6702	0.23455	0.73685	1.39495	0.026	1.54167	0.125648	0.0160078
PI595789	132	100	34.5053	22.1261	0.78375	2.46215	0.3527	0.022	5.70625	0.138148	0.0305078	3.1436	0.31615	0.9931	1.01035	0.025	2.775	0.0916478	0
PI599622	133	85	29.7112	17.6372	0.7299	2.2931	0.4062	0.0235	4.14375	0.141648	0.0360078	2.16175	0.29235	0.9185	1.29015	0.0315	1.66667	0.0756478	0.0100078
PI599625	134	50	25.4418	15.2165	0.6029	1.89405	0.40515	0.019	3.7125	0.127648	0.0270078	2.0184	0.2605	0.8185	1.2909	0.026	1.25	0.0295078	0
PI599627	135	80	29.9332	11.8091	0.4804	1.50925	0.40795	0.0155	5.725	0.151648	0.0285078	2.44745	0.361	1.1342	1.5809	0.0435	1.84167	0.182648	0.0145078
PI599637	136	95	32.0418	21.6897	0.87035	2.73425	0.39935	0.0275	5.525	0.180148	0.0310078	2.5022	0.3467	1.08915	1.47815	0.038	2.34375	0.250148	0.0270078
PI599640	137	85	31.9921	7.5356	0.39655	1.2458	0.51585	0.0165	4.55	0.155648	0.0305078	3.27885	0.3529	1.10865	1.0845	0.031	2.625	0.0996478	0
PI599649	138	85	30.7086	5.3576	0.2807	0.88175	0.65375	0.0135	2.775	0.113148	0.0245078	2.53845	0.3879	1.21865	1.90035	0.0525	1.58333	0.158648	0.0300078
PI599656	139	96.6667	29.9534	15.9966	0.6669	2.09515	0.4242	0.022	4.75	0.106148	0	0.9079	0.116	0.36445	0.6389	0.0115	0.9375	0.04114	0
PI611491	140	96.6667	38.7515	19.8827	0.82485	2.5914	0.41985	0.027	6.46875	0.0976478	0	1.86815	0.2135	0.6707	1.23195	0.0195	1.9375	0.0451478	0
PI611527	141	98.3333	32.4155	9.3849	0.49145	1.544	0.53525	0.0205	4.70625	0.265148	0	1.5025	0.195	0.61255	1.2815	0.02	1.875	0.167648	0
PI614939	142	90	30.2069	9.3756	0.5024	1.5782	0.53755	0.0215	5.04167	0.193148	0	1.78625	0.22545	0.70825	1.2237	0.0225	1.6875	0.113648	0.00200782
PI620640	143	66.6667	28.1701	12.0635	0.57525	1.8071	0.4534	0.022	4.30833	0.241148	0.00614	1.03055	0.1294	0.40655	0.62785	0.013	0.96875	0.09564	0
PI632274	144	81.6667	31.9646	12.7023	0.5474	1.7196	0.51505	0.019	3.25	0.144648	0	2.9484	0.3186	1.0009	1.0806	0.027	1.91667	0.0755078	0
PI636084	145	65	30.7807	19.6919	0.88465	2.77915	0.44705	0.0315	5.0125	0.225148	0	2.5662	0.30845	0.969	1.1956	0.0295	1.875	0.110648	0
PI636097	146	81.6667	33.2514	15.0268	0.65225	2.049	0.52985	0.023	5.46875	0.167148	0.0135078	1.58105	0.1954	0.61395	1.21005	0.019	3.20833	0.124648	0.00350783
PI639999	147	78.3333	29.078	34.7903	1.56075	4.9033	0.4451	0.055	4.55	0.194648	0	3.63885	0.4061	1.27575	1.11785	0.0355	3.20833	0.184648	0.0205078
PI640095	148	90	31.4938	13.6176	0.6002	1.8856	0.44335	0.021	5.38125	0.114008	0	3.5553	0.42445	1.3335	1.21815	0.04	2.29167	0.0805078	0
PI640096	149	76.6667	32.0939	10.2424	0.44045	1.38365	0.422	0.015	3.29167	0.122148	0	1.60305	0.1788	0.5617	0.55765	0.0155	0	0.01464	0
PI640153	150	93.3333	32.939	2.6357	0.20645	0.6486	1.02675	0.0175	4.225	0.125148	0	0	0	0	0	0	1.71875	0	0
PI640159	151	100	39.0805	16.1556	0.54455	1.7108	0.37435	0.0145	2.6975	0.151648	0	2.18375	0.29465	0.9257	0.67465	0.031	2.25	0.02364	0
PI640161	152	93.3333	31.4862	12.4227	0.6129	1.9255	0.50785	0.024	5.75	0.236148	0	2.17535	0.2751	0.86435	1.28285	0.0275	0.75	0.0736478	0.00400782
PI640174	153	81.6667	31.4755	21.3747	0.80235	2.52075	0.37425	0.0235	6.4375	0.130648	0	2.21755	0.3132	0.9839	0.70615	0.0345	1.875	0.12364	0
PI640177	154	80	31.2052	20.9701	0.7787	2.4463	0.37855	0.0225	6.15	0.268148	0.00450783	1.8186	0.2035	0.6394	1.1112	0.018	1.91667	0.211148	0
PI640187	155	90	35.9306	24.5698	0.8447	2.6537	0.34365	0.0225	6.34375	0.220148	0	4.2227	0.5769	1.8124	1.35875	0.0625	3.125	0.168148	0
PI640201	156	88.3333	33.8921	17.5384	0.72285	2.2709	0.4105	0.0235	5.1	0.206648	0	3.56535	0.41485	1.3033	1.13835	0.0385	3.14583	0.206148	0
PI640214	157	90	33.7865	25.4316	0.8948	2.811	0.349	0.025	5.84375	0.243148	0	3.87795	0.4886	1.53495	1.25855	0.049	3.59375	0.237148	0
PI640220	158	78.3333	29.2987	2.42735	0.16685	0.5241	0.9454	0.014	3.325	0.211648	0.00700782	1.2485	0.1517	0.4767	1.2152	0.014	0.833333	0.0445078	0
PI640227	159	60	29.5725	21.5035	0.85715	2.6928	0.39765	0.027	4.86667	0.295648	0.0220078	2.4924	0.3225	1.01315	1.2917	0.033	2.89583	0.143148	0
PI640234	160	83.3333	30.1925	13.0057	0.56625	1.77895	0.42945	0.02	5.9875	0.180148	0.0100078	4.19665	0.64945	2.0403	1.4945	0.0815	3.65625	0.140648	0
PI640265	162	98.3333	31.7271	7.7736	0.3181	0.99935	0.4091	0.0105	5.375	0.164148	7.85e-06	2.49705	0.33585	1.0552	1.3521	0.0355	3.25	0.131148	0
PI640295	163	83.3333	33.843	29.1328	1.06235	3.3376	0.36465	0.0305	5.9	0.238148	0	4.43085	0.4948	1.5545	1.12535	0.0435	3.5625	0.262148	0.03014
PI640298	164	95	37.6286	25.3195	0.9113	2.86295	0.35875	0.026	3.7375	0.158648	0.00800782	3.07135	0.33405	1.0494	1.07615	0.0285	3.5	0.0966478	0
PI640340	165	100	34.8413	14.2174	0.5314	1.6694	0.36175	0.0155	4.625	0.148148	0.06864	2.69195	0.369	1.15915	1.50175	0.042	2.725	0.224148	0.03664
PI640343	166	88.3333	32.2018	18.4901	0.68385	2.14835	0.37125	0.02	6.80625	0.143148	0	3.9217	0.48025	1.5087	1.22785	0.0465	4.075	0.249148	0.00914
PI640346	167	81.6667	30.3998	20.4657	0.7728	2.4279	0.37605	0.023	5.15625	0.159148	0.00250782	2.00875	0.2506	0.78725	1.23635	0.0245	2.16667	0.109148	0
PI643211	168	91.6667	30.548	17.3838	0.65625	2.06165	0.38215	0.0195	5.94375	0.240648	0.00250782	2.41425	0.3439	1.08035	1.37695	0.0385	2.04167	0.141148	0
PI643232	169	98.3333	32.9765	23.2786	0.91195	2.8651	0.39105	0.028	5.675	0.260648	0	2.97555	0.344	1.0807	1.2164	0.032	2.975	0.210148	0.01364
PI643247	170	100	37.5059	20.1483	0.8909	2.79875	0.4408	0.031	5.58333	0.137648	0	0.99615	0.13515	0.42455	1.3107	0.0145	1.125	0.209148	0.01414
PI643257	171	76.6667	32.3512	23.7933	0.95285	2.9934	0.3984	0.03	6.41667	0.234648	0.0210078	1.62495	0.2497	0.7844	1.58985	0.0325	1.46875	0.0506478	0
PI643283	172	95	32.9066	13.7997	0.667	2.09555	0.48035	0.0255	6.25	0.135648	0	2.1346	0.31505	0.98975	1.46355	0.0365	2.14583	0.11564	0
PI643294	173	95	36.3971	13.5248	0.70565	2.21695	0.56035	0.0295	5.08333	0.200148	0.000507825	2.1457	0.2604	0.818	1.2135	0.025	2	0.0415078	0
PI643307	174	98.3333	36.8091	8.65785	0.4694	1.47475	0.60885	0.021	4.5125	0.295148	0	2.3075	0.3446	1.0827	1.4935	0.04	2.05	0.0430078	0
PI643310	175	88.3333	33.6608	18.6761	0.87025	2.734	0.4632	0.032	5.5	0.209148	0.0105078	2.284	0.3171	0.99625	1.53115	0.0355	2.125	0.117648	0
PI643369	176	88.3333	34.9548	19.3745	0.81885	2.5724	0.4199	0.027	5.225	0.175148	0	2.3098	0.3951	1.24125	1.70975	0.0545	2.125	0.165148	0
PI73700	178	88.3333	34.8497	22.7456	0.73335	2.304	0.3228	0.0185	5.34375	0.132648	0	1.7706	0.30235	0.9498	1.655	0.0405	1.8125	0.126648	0
PI87765	180	100	44.8175	4.5487	0.2271	0.71355	0.5663	0.009	2.99167	0.0946478	0.00850783	0.6876	0.0794	0.2494	1.15645	0.007	0.875	0.0441478	0
PI87800	181	73.3333	33.307	6.69695	0.34795	1.09315	0.57145	0.0145	3.65625	0.0636478	0	3.65415	0.4374	1.37425	1.208	0.041	2.75	0.0271478	0
PI87836	182	98.3333	35.5968	20.8553	0.91455	2.8732	0.4387	0.0315	5.65625	0.128148	0	2.5957	0.4581	1.43915	1.7329	0.0635	2.08333	0.0541478	0
PI87844	183	96.6667	35.1213	2.47275	0.15135	0.4755	0.8059	0.0095	3.7	0.0656478	0	1.8183	0.2658	0.83505	1.43565	0.0305	1	0.02514	0
