# Supplementary material for: Association mapping unravels the genetic basis for drought related traits in different developmental stages of barley
Source: Sci Rep. 2024 Oct 24;14:25121. doi: 10.1038/s41598-024-73618-y (PMC11502909; doi:10.1038/s41598-024-73618-y)
Supplement: Supplementary file 6 — Supplementary Material 6 [file 41598_2024_73618_MOESM6_ESM.xlsx]

## Sheet: BiotronRaw
Supplementary Table 3. Shoot weight, root weight and seed yield per plant from control and short-term drought stress treatment in the greeenhouse
Accession	Minicore ID	GH_Shoot_Drought	GH_Shoot_Control	GH_Root_Drought	GH_Root_Control	GH_Yield_Drought	GH_Yield_Control	GH_R2S_Control	GH_R2S_Drought	GH_R2S_DTI	GH_R2S_Reduct	GH_Yield_DTI	GH_Yield_Reduct
CIho11796	2	35	65	20	46	16.44	34.95	0.707692	0.571429	80.7453	0.136264	47.0386	18.51
CIho14061	3	55	114	38	108	11.18	47.825	0.947368	0.690909	72.9293	0.256459	23.3769	36.645
CIho14216	4	99	52	43	30	5.05	25.045	0.576923	0.434343	75.2862	0.14258	20.1637	19.995
CIho14807	5	31	39.5	39	49	27.25	33.38	1.24051	1.25806	101.415	-0.0175582	81.6357	6.13
CIho15203	6	95	83.5	72	57	17.47	19.655	0.682635	0.757895	111.025	-0.07526	88.8832	2.185
CIho15310	7	36	40.5	23	45	9.85	38.575	1.11111	0.638889	57.5	0.472222	25.5347	28.725
CIho15575	8	54	43.5	5	75	16.27	39.53	1.72414	0.0925926	5.37037	1.63155	41.1586	23.26
CIho16152	12	47	47	16	31	10.97	22.455	0.659574	0.340426	51.6129	0.319149	48.8533	11.485
CIho2236	13	76	83.5	51	117	5.28	35.6	1.4012	0.671053	47.8914	0.730145	14.8315	30.32
CIho2353	14	38	81	48	44	11.8	65.115	0.54321	1.26316	232.536	-0.719948	18.1218	53.315
CIho4050	15	81	144	25	126	11.74	86.055	0.875	0.308642	35.2734	0.566358	13.6424	74.315
CIho4069	16	73	99.5	46	92	9.06	47.84	0.924623	0.630137	68.1507	0.294486	18.9381	38.78
CIho5440	17	119	157.5	46	200	2.79	20.465	1.26984	0.386555	30.4412	0.883287	13.633	17.675
CIho6020	18	102	96	22	105	9.61	33.21	1.09375	0.215686	19.7199	0.878064	28.9371	23.6
CIho6546	19	76	76	20	90	14.08	42.985	1.18421	0.263158	22.2222	0.921053	32.7556	28.905
PI157892	22	86	126.5	25	123	11.35	87	0.972332	0.290698	29.897	0.681634	13.046	75.65
PI174496	23	49	79.5	15	85	7.8	54.7	1.06918	0.306122	28.6315	0.76306	14.2596	46.9
PI182681	24	87	98	49	129	4.58	35.03	1.31633	0.563218	42.7871	0.753108	13.0745	30.45
PI190824	27	43	71.5	6	77	15.8	91.1	1.07692	0.139535	12.9568	0.937388	17.3436	75.3
PI268195	30	112	90.5	148	151	2.29	27.18	1.66851	1.32143	79.1982	0.34708	8.42531	24.89
PI270641	31	77	97	12	108	12.62	50.285	1.1134	0.155844	13.9971	0.957558	25.0969	37.665
PI280420	33	116	96.5	11	170	12.64	30.07	1.76166	0.0948276	5.38286	1.66683	42.0353	17.43
PI283389	34	89	89.5	42	35	7.86	32.17	0.391061	0.47191	120.674	-0.0808487	24.4327	24.31
PI283439	35	45	55.5	5	29	9.49	19.89	0.522523	0.111111	21.2644	0.411411	47.7124	10.4
PI290336	36	62	59.5	7	28	14.11	40	0.470588	0.112903	23.9919	0.357685	35.275	25.89
PI294743	38	77	119	11	182	0.87	17.61	1.52941	0.142857	9.34066	1.38655	4.94037	16.74
PI296472	40	82	101.5	27	123	4.38	43.885	1.21182	0.329268	27.1713	0.882554	9.98063	39.505
PI296995	41	36	82.5	20	74	13.73	67.74	0.89697	0.555556	61.9369	0.341414	20.2687	54.01
PI313113	42	72	72.5	32	85	6.47	43.51	1.17241	0.444444	37.9085	0.727969	14.8701	37.04
PI315932	43	102	65.5	9	89	7.63	34.645	1.35878	0.0882353	6.49372	1.27054	22.0234	27.015
PI321797	44	104	74.5	17	29	9.81	38.365	0.389262	0.163462	41.9927	0.2258	25.5702	28.555
PI321844	45	109	64	60	92	4.23	19.375	1.4375	0.550459	38.2928	0.887041	21.8323	15.145
PI327860	46	50	58.5	25	31	28.39	52.835	0.529915	0.5	94.3548	0.0299145	53.7333	24.445
PI327967	47	83	79.5	8	94	4.81	35.79	1.18239	0.0963855	8.15176	1.086	13.4395	30.98
PI328577	48	57	72	12	88	17.14	48.09	1.22222	0.210526	17.2249	1.0117	35.6415	30.95
PI328578	49	59	75.5	62	53	15.75	37.565	0.701987	1.05085	149.696	-0.348861	41.9273	21.815
PI329032	50	61	81.5	49	120	1.16	24.7	1.47239	0.803279	54.556	0.669114	4.69636	23.54
PI330397	51	85	68.5	50	85	5.44	55.985	1.24088	0.588235	47.4048	0.652641	9.71689	50.545
PI330399	52	70	73.5	14	89	11.88	56.69	1.21088	0.2	16.5169	1.01088	20.9561	44.81
PI343714	53	5	83	60	52	0.025	16.29	0.626506	12	1915.38	-11.3735	0	0.025
PI343725	54	88	57.5	9	105	2.03	45.245	1.82609	0.102273	5.60065	1.72381	4.48668	43.215
PI344942	55	77	99	30	36	2.43	36.1	0.363636	0.38961	107.143	-0.025974	6.7313	33.67
PI346387	56	36	52	34	26	39.18	64.42	0.5	0.944444	188.889	-0.444444	60.8196	25.24
PI346390	57	48	44.5	34	25	39.91	50.24	0.561798	0.708333	126.083	-0.146536	79.4387	10.33
PI347750	58	76	71	17	91	5.67	26.495	1.28169	0.223684	17.4523	1.05801	21.4003	20.825
PI349907	59	66	94	16	130	0	36.485	1.38298	0.242424	17.5291	1.14055	0	36.485
PI356763	60	56	55.5	32	60	11.57	33.4	1.08108	0.571429	52.8571	0.509653	34.6407	21.83
PI365439	61	49	77.5	17	88	3.96	49.57	1.13548	0.346939	30.5543	0.788545	7.9887	45.61
PI370970	62	57	79	37	32	12.25	77.455	0.405063	0.649123	160.252	-0.24406	15.8156	65.205
PI370994	63	79	86.5	70	132	8.85	34.69	1.52601	0.886076	58.0648	0.639936	25.5117	25.84
PI371056	64	54	63.5	17	32	1.03	63.55	0.503937	0.314815	62.4711	0.189122	1.62077	62.52
PI371102	65	92	84.5	18	123	6.15	34.25	1.45562	0.195652	13.4411	1.25997	17.9562	28.1
PI371172	66	82	111.5	9	80	4.46	74.31	0.717489	0.109756	15.2973	0.607733	6.00188	69.85
PI371384	67	116	159	117	87	5.34	35.745	0.54717	1.00862	184.334	-0.461451	14.9392	30.405
PI372084	68	84	97.5	46	182	1.9	45.59	1.86667	0.547619	29.3367	1.31905	4.16758	43.69
PI374424	69	107	121	47	150	7.77	44.715	1.23967	0.439252	35.433	0.800417	17.3767	36.945
PI383031	70	77	144.5	58	143	1.61	24.965	0.989619	0.753247	76.1148	0.236373	6.44903	23.355
PI386838	71	139	70	49	148	16.32	38.32	2.11429	0.352518	16.6731	1.76177	42.5887	22
PI392427	72	105	69	8	37	13.75	64.185	0.536232	0.0761905	14.2085	0.460041	21.4225	50.435
PI399503	73	148	61	28	107	7.21	52.91	1.7541	0.189189	10.7856	1.56491	13.6269	45.7
PI401963	74	63	39	10	34	17.78	47.715	0.871795	0.15873	18.2073	0.713065	37.2629	29.935
PI402127	75	17	29	43	31	16.13	46.72	1.06897	2.52941	236.622	-1.46045	34.5248	30.59
PI402153	76	37	70.5	3	29	18.05	61.9	0.411348	0.0810811	19.7111	0.330266	29.1599	43.85
PI402164	77	52	77.5	11	39	11.34	61.85	0.503226	0.211538	42.0365	0.291687	18.3347	50.51
PI402335	78	21	27	33	28	11.11	21.235	1.03704	1.57143	151.531	-0.534392	52.3193	10.125
PI410464	79	48	59.5	66	61	35.36	59.865	1.02521	1.375	134.119	-0.34979	59.0662	24.505
PI410865	80	78	84	69	85	7.42	44.8	1.0119	0.884615	87.4208	0.127289	16.5625	37.38
PI422225	81	45	67	11	74	8.32	37.515	1.10448	0.244444	22.1321	0.860033	22.1778	29.195
PI422233	82	24	23.5	39	19	17.38	23.585	0.808511	1.625	200.987	-0.816489	73.6909	6.205
PI428411	83	54	38	7	40	19.84	36.965	1.05263	0.12963	12.3148	0.923002	53.6724	17.125
PI428497	84	66	64.5	51	110	12.19	45.465	1.70543	0.772727	45.3099	0.932699	26.8118	33.275
PI428634	85	69	53.5	16	58	5.41	38.695	1.08411	0.231884	21.3893	0.852228	13.9811	33.285
PI429360	86	76	68	43	53	5.8	52.49	0.779412	0.565789	72.5919	0.213622	11.0497	46.69
PI434760	87	77	62	68	98	2.67	49.865	1.58065	0.883117	55.8707	0.697528	5.35446	47.195
PI434794	88	58	64.5	35	99	7.56	40.93	1.53488	0.603448	39.3156	0.931435	18.4706	33.37
PI434795	89	84	70	19	92	9.03	60.315	1.31429	0.22619	17.2101	1.0881	14.9714	51.285
PI434814	90	72	45.5	24	29	13.82	27.825	0.637363	0.333333	52.2989	0.304029	49.6676	14.005
PI436140	91	92	88.5	39	62	4.08	49.725	0.700565	0.423913	60.5102	0.276652	8.20513	45.645
PI467450	92	52	110.5	22	139	3.61	67.235	1.25792	0.423077	33.6331	0.834842	5.36923	63.625
PI467587	93	87	136	32	168	7.76	61.72	1.23529	0.367816	29.7756	0.867478	12.5729	53.96
PI467654	94	75	79	58	106	15.78	65.895	1.34177	0.773333	57.6352	0.568439	23.9472	50.115
PI467733	95	65	81	9	55	7.64	53.67	0.679012	0.138462	20.3916	0.540551	14.2351	46.03
PI467836	96	114	88.5	25	163	7.81	58.665	1.84181	0.219298	11.9067	1.62251	13.3129	50.855
PI486152	98	14	47	12	12	18.69	35.71	0.255319	0.857143	335.714	-0.601824	52.3383	17.02
PI498436	100	100	63	11	100	1.35	28.94	1.5873	0.11	6.93	1.4773	4.66482	27.59
PI498440	101	112	73	17	106	4.12	57.52	1.45205	0.151786	10.4532	1.30027	7.16273	53.4
PI506293	103	45	62	43	84	7.4	53.79	1.35484	0.955556	70.5291	0.399283	13.7572	46.39
PI506295	104	87	65.5	84	110	5.49	46.185	1.67939	0.965517	57.4922	0.713872	11.887	40.695
PI506302	105	131	71	24	97	2.15	44.025	1.3662	0.183206	13.4099	1.18299	4.88359	41.875
PI525199	106	87	76	16	96	3.67	32.735	1.26316	0.183908	14.5594	1.07925	11.2112	29.065
PI531901	107	88	54.5	53	120	4.1	43.29	2.20183	0.602273	27.3532	1.59956	9.47101	39.19
PI573594	110	67	99.5	6	137	16.06	57.125	1.37688	0.0895522	6.50398	1.28733	28.1138	41.065
PI574302	111	22	31	16	19	25.89	37.2	0.612903	0.727273	118.66	-0.11437	69.5968	11.31
PI584766	112	32	65.5	38	51	10.56	58.23	0.778626	1.1875	152.512	-0.408874	18.135	47.67
PI584886	115	51	72.5	116	196	8.2	65.14	2.70345	2.27451	84.1337	0.428938	12.5883	56.94
PI584939	118	67	82.5	23	62	1.98	5.22	0.751515	0.343284	45.6789	0.408232	37.931	3.24
PI584978	119	62	49	35	75	10.64	37.62	1.53061	0.564516	36.8817	0.966096	28.2828	26.98
PI591928	120	13	20	9	22	14	23.815	1.1	0.692308	62.9371	0.407692	58.7865	9.815
PI592169	121	65	76.5	35	98	14.79	37.19	1.28105	0.538462	42.033	0.742584	39.7688	22.4
PI592172	122	107	50.5	31	80	6.5	42.585	1.58416	0.28972	18.2886	1.29444	15.2636	36.085
PI592196	123		75		102	0	46.335	1.36	0	0	1.36	0	46.335
PI592261	126	75	65	42	81	8.42	36.54	1.24615	0.56	44.9383	0.686154	23.0432	28.12
PI592267	127	110	86.5	14	79	9.95	54.48	0.913295	0.127273	13.9356	0.786022	18.2636	44.53
PI592271	128	60	87.5	63	103	4.49	39.655	1.17714	1.05	89.199	0.127143	11.3227	35.165
PI592276	129	16	34.5	8	17	14.91	34.905	0.492754	0.5	101.471	-0.00724638	42.7159	19.995
PI592277	130	110	107.5	45	20	0	0.71	0.186047	0.409091	219.886	-0.223044	0	-0.71
PI592282	131	68	89.5	57	89	13.62	33.225	0.994413	0.838235	84.2944	0.156178	40.9932	19.605
PI595789	132	55	20.5	20	98	9.53	29.66	4.78049	0.363636	7.60668	4.41685	32.1308	20.13
PI599622	133	70	60.5	18	104	4.67	54.08	1.71901	0.257143	14.9588	1.46187	8.63536	49.41
PI599625	134	56	72	65	85	30.06	72.68	1.18056	1.16071	98.3193	0.0198413	41.3594	42.62
PI599627	135	141	73	25	41	5.88	37.155	0.561644	0.177305	31.5689	0.384339	15.8256	31.275
PI599637	136	81	109	22	79	10.88	70.715	0.724771	0.271605	37.4746	0.453166	15.3857	59.835
PI599640	137	53	60	25	53	14.56	50.59	0.883333	0.471698	53.3998	0.411635	28.7804	36.03
PI599649	138	150	88.5	66	37	10.61	54.89	0.418079	0.44	105.243	-0.0219209	19.3296	44.28
PI599656	139	65	52	14	78	17.86	30.955	1.5	0.215385	14.359	1.28462	57.6967	13.095
PI611491	140	68	79	62	100	18.9	34.735	1.26582	0.911765	72.0294	0.354058	54.412	15.835
PI611527	141	87	70	22	110	9.64	27.735	1.57143	0.252874	16.092	1.31856	34.7575	18.095
PI614939	142	82	77.5	70	104	5.56	65.755	1.34194	0.853659	63.614	0.488277	8.45563	60.195
PI620640	143	85	120.5	41	108	10.7	83.215	0.896266	0.482353	53.8181	0.413913	12.8583	72.515
PI632274	144	58	81	22	100	5.3	44.312	1.23457	0.37931	30.7241	0.855258	11.9606	39.012
PI636097	146	63	56.5	18	86	15.98	30.96	1.52212	0.285714	18.7708	1.23641	51.615	14.98
PI639999	147	23	22.5	41	70	31.73	21.13	3.11111	1.78261	57.2981	1.3285	259.02	-19.48
PI640095	148	29	43.5	7	37	21.58	46.185	0.850575	0.241379	28.3784	0.609195	46.7251	24.605
PI640096	149	114	67	66	115	31.01	47.515	1.71642	0.578947	33.73	1.13747	65.2636	16.505
PI640153	150	96	134	34	121	11.73	77.255	0.902985	0.354167	39.2218	0.548818	15.1835	65.525
PI640159	151	126	86.5	30	136	3.36	44.415	1.57225	0.238095	15.1436	1.33416	7.56501	41.055
PI640161	152	62	88.5	16	79	12.69	44.645	0.892655	0.258065	28.9098	0.634591	28.4242	31.955
PI640174	153	56	113	7	62	25.08	57.705	0.548673	0.125	22.7823	0.423673	43.4624	32.625
PI640177	154	91	109.5	67	147	7.65	52.985	1.34247	0.736264	54.8441	0.606202	14.438	45.335
PI640187	155	60	59	4	66	19.47	88.145	1.11864	0.0666667	5.9596	1.05198	22.0886	68.675
PI640201	156	144	139	23	211	0.95	35.175	1.51799	0.159722	10.522	1.35826	2.70078	34.225
PI640214	157	144	98	16	168	13.87	48.74	1.71429	0.111111	6.48148	1.60317	28.4571	34.87
PI640220	158	38	32.5	5	30	14	39.48	0.923077	0.131579	14.2544	0.791498	35.461	25.48
PI640227	159	38	48.5	17	44	13.38	71.94	0.907216	0.447368	49.3122	0.459848	18.5988	58.56
PI640234	160	26	48	15	24	17.43	45.555	0.5	0.576923	115.385	-0.0769231	38.2614	28.125
PI640265	162		77.5		48	0	19.735	0.619355	0	0	0.619355	0	19.735
PI640295	163	45	48	13	39	0	68.69	0.8125	0.288889	35.5556	0.523611	0	68.69
PI640298	164	57	43	16	69	12.68	47.265	1.60465	0.280702	17.493	1.32395	26.8275	34.585
PI640340	165	105	121.5	67	45	1.5	2.85	0.37037	0.638095	172.286	-0.267725	52.6316	1.35
PI640343	166	170	77	34	100	8.81	94.925	1.2987	0.2	15.4	1.0987	9.28101	86.115
PI640346	167	79	77.5	37	132	7.67	41.645	1.70323	0.468354	27.4981	1.23487	18.4176	33.975
PI643211	168	51	69.5	53	74	11.79	50.935	1.06475	1.03922	97.602	0.0255325	23.1471	39.145
PI643232	169	123	65.5	119	87	24.55	79.27	1.32824	0.96748	72.839	0.360765	30.9701	54.72
PI643247	170	83	60.5	17	99	8.07	41.9	1.63636	0.204819	12.5167	1.43154	19.2601	33.83
PI643257	171	83	42.5	7	53	11.74	59.22	1.24706	0.0843373	6.7629	1.16272	19.8244	47.48
PI643283	172	57	69	6	39	16.31	54.355	0.565217	0.105263	18.6235	0.459954	30.0064	38.045
PI643294	173	74	60	22	71	11.7	59.98	1.18333	0.297297	25.1237	0.886036	19.5065	48.28
PI643307	174	65	43.5	49	64	12.05	58.005	1.47126	0.753846	51.238	0.717418	20.7741	45.955
PI643310	175	74	58.5	22	25	12.98	58.825	0.42735	0.297297	69.5676	0.130053	22.0654	45.845
PI643369	176	40	46.5	22	75	10.01	67.935	1.6129	0.55	34.1	1.0629	14.7347	57.925
PI73700	178	73	70.5	30	144	10.93	33.14	2.04255	0.410959	20.1199	1.63159	32.9813	22.21
PI87765	180	14	19	11	10	19.34	14.77	0.526316	0.785714	149.286	-0.259398	223.584	-10.69
PI87800	181	35	38.5	5	25	12.71	27.31	0.649351	0.142857	22	0.506494	46.5397	14.6
PI87836	182	50	71	30	157	26.81	52.755	2.21127	0.6	27.1338	1.61127	50.8198	25.945
PI87844	183	62	84.5	82	107	10.447	38.735	1.26627	1.32258	104.447	-0.0563085	26.9704	28.288
