# Supplementary material for: Association mapping unravels the genetic basis for drought related traits in different developmental stages of barley
Source: Sci Rep. 2024 Oct 24;14:25121. doi: 10.1038/s41598-024-73618-y (PMC11502909; doi:10.1038/s41598-024-73618-y)
Supplement: Supplementary file 7 — Supplementary Material 7 [file 41598_2024_73618_MOESM7_ESM.xlsx]

## Sheet: Sheet1
Supplementary Table 4. Significant marker-trait associations for control, PEG-treatment, and greenhouse drought experiments
Experiment	SNP	Chr	SNP Pos	P.value	MAF	Traits	PVE	BARLEX decription	SNP location	GeneID
Control	JHI-Hv50k-2016-45487	1H	484160623	2.0232e-05	0.083871	RDW	8.6898	Sec14p-like phosphatidylinositol transfer protein	Third intron	HORVU.MOREX.r3.1HG0079630
Control	JHI-Hv50k-2016-82132	2H	67370194	3.01474e-06	0.116129	SFW	14.3053	Stomatal closure-related actin-binding protein 1	Third intron	HORVU.MOREX.r3.2HG0119530
Control	JHI-Hv50k-2016-90004	2H	146167997	1.83175e-05	0.212903	RTL	10.7756	Importin 5	fifth intron	HORVU.MOREX.r3.2HG0132140
Control	JHI-Hv50k-2016-90004	2H	146167997	6.41433e-06	0.212903	RA	23.9384
Control	JHI-Hv50k-2016-90004	2H	146167997	6.41237e-06	0.212903	RSA	23.9382
Control	JHI-Hv50k-2016-90004	2H	146167997	1.81242e-05	0.212903	RV	36.8396
Control	JHI-Hv50k-2016-90029	2H	146772819	2.26995e-08	0.2	SL	7.80976	DNA repair protein-like protein	sixth intron	HORVU.MOREX.r3.2HG0132190
Control	JHI-Hv50k-2016-93576	2H	397670417	6.26187e-06	0.083871	SL	10.7234
Control	JHI-Hv50k-2016-94418	2H	422934844	2.19022e-05	0.141935	RL	11.6344
Control	JHI-Hv50k-2016-103200	2H	549570111	5.31542e-09	0.390323	SA	5.44827
Control	JHI-Hv50k-2016-103200	2H	549570111	5.31382e-09	0.390323	SSA	5.44844
Control	JHI-Hv50k-2016-103250	2H	549824971	2.22105e-07	0.387097	RL	10.7392
Control	JHI-Hv50k-2016-103250	2H	549824971	1.00625e-07	0.387097	SA	12.3675
Control	JHI-Hv50k-2016-103250	2H	549824971	1.00581e-07	0.387097	SA	12.3698
Control	JHI-Hv50k-2016-103434	2H	551327437	2.50988e-08	0.374194	SL	7.00403	Trichome birefringence	first intron	HORVU.MOREX.r3.2HG0180040
Control	JHI-Hv50k-2016-155905	3H	12515587	5.6377e-07	0.135484	SA	11.8757	NBS-LRR gene	first intron	HORVU.MOREX.r3.3HG0224880
Control	JHI-Hv50k-2016-155905	3H	12515587	5.6371e-07	0.135484	SSA	11.8743
Control	SCRI_RS_165031	4H	523178575	1.03715e-05	0.264516	SL	7.93873	Allene oxide synthase	first intron	HORVU.MOREX.r3.4HG0394970
Control	SCRI_RS_184126	4H	566574431	2.49311e-05	0.116129	RDW	32.1436	Succinate dehydrogenase assembly factor 1	Second exon	HORVU.MOREX.r3.4HG0404040
Control	JHI-Hv50k-2016-306304	5H	419551108	2.19345e-05	0.1	RL	11.9985	|Inositol-1,4,5-trisphosphate 5-phosphatase 4	fourth exon	HORVU.MOREX.r3.5HG0478580
Control	JHI-Hv50k-2016-352376	5H	564102809	5.62755e-09	0.241935	SL	7.61651	Leucine-rich repeat receptor-like protein kinase	exon	HORVU.MOREX.r3.5HG0526670
Control	JHI-Hv50k-2016-369413	6H	2761416	8.92448e-06	0.0967742	G%	88.6252	Retinoic acid-inducible neural-specific protein	500 bp upstream	HORVU.MOREX.r3.6HG0539150
PEG	JHI-Hv50k-2016-14614	1H	20387256	4.55295e-06	0.0816327	Reduction:Dia	16.8808
PEG	JHI-Hv50k-2016-33403	1H	417903074	4.70422e-17	0.0516129	Reduction:RDW	37.0054	B-cell receptor-associated 31-like	3560bp down	HORVU.MOREX.r3.1HG0063340
PEG	JHI-Hv50k-2016-36022	1H	434703493	2.15187e-05	0.0699301	DTI:SFW	19.9559	magnesium transporter, putative (DUF803)	third intron	HORVU.MOREX.r3.1HG0066520
PEG	JHI-Hv50k-2016-49477	1H	495000177	2.32562e-06	0.454839	SFW	30.0978	Phosphatidylserine synthase 2	fifth intron	HORVU.MOREX.r3.1HG0084970
PEG	JHI-Hv50k-2016-49703	1H	495246916	1.26158e-05	0.435374	RD	12.3004	F-box protein	2863bp upstream	HORVU.MOREX.r3.1HG0085090
PEG	BOPA2_12_11449	2H	555965096	1.84693e-05	0.0804196	DTI:RFW	7.07237	Tetratricopeptide repeat (TPR)-like protein	Exon 1	HORVU.MOREX.r3.2HG0181020
PEG	BOPA2_12_11449	2H	555965096	9.78721e-06	0.0798611	SFW	7.77684
PEG	BOPA2_12_20326	2H	46947830	1.15719e-05	0.101399	DTI:SFW	10.3894	Xylose isomerase	second intron	HORVU.MOREX.r3.2HG0114290
PEG	JHI-Hv50k-2016-121548	2H	619749368	2.148e-11	0.0580645	Reduction:RDW	26.2262	von Willebrand factor A domain protein	1701bp downstream	HORVU.MOREX.r3.2HG0197970
PEG	JHI-Hv50k-2016-134977	2H	643186114	1.80476e-05	0.167742	G%	9.26498	Superoxide dismutase	7th exon	HORVU.MOREX.r3.2HG0208270
PEG	JHI-Hv50k-2016-143568	2H	657287526	9.56053e-06	0.108843	DTI: RL	6.98255	Protein kinase	12th exon	HORVU.MOREX.r3.2HG0214820
PEG	JHI-Hv50k-2016-143568	2H	657287526	1.00771e-05	0.108843	DTI:RA	31.4736
PEG	JHI-Hv50k-2016-143568	2H	657287526	1.01037e-05	0.108843	DTI:SSA	31.4722
PEG	JHI-Hv50k-2016-143568	2H	657287526	6.41789e-06	0.108843	RL	12.5164
PEG	JHI-Hv50k-2016-70142	2H	18242220	2.26001e-06	0.0580645	DTI:RFW	12.7345	Thioredoxin	first intron	HORVU.MOREX.r3.2HG0104650
PEG	JHI-Hv50k-2016-71911	2H	22285604	2.50033e-05	0.0580645	Reduction:RFW	70.6223
PEG	JHI-Hv50k-2016-158478	3H	17213010	1.21173e-05	0.0952381	DTI:RL	6.71943	Calcineurin B-like protein	5th exon	HORVU.MOREX.r3.3HG0227570
PEG	JHI-Hv50k-2016-206096	3H	568001594	4.73789e-06	0.370968	Reduction:GP	9.13843	BSD domain protein	1st intron	HORVU.MOREX.r3.3HG0308720
PEG	JHI-Hv50k-2016-210371	3H	582543356	9.87669e-09	0.0856164	RL	14.02	Potassium transporter	3rd exon	HORVU.MOREX.r3.3HG0313320
PEG	JHI-Hv50k-2016-210371	3H	582543356	1.23402e-07	0.0856164	DTI:SL	5.98708
PEG	JHI-Hv50k-2016-212430	3H	586502834	5.32325e-08	0.0924657	DTI:RL	14.5176	P-loop containing NTP hydrolase	6357bp upstream	HORVU.MOREX.r3.3HG0314840
PEG	JHI-Hv50k-2016-223231	3H	612137874	5.57655e-08	0.0677419	SD	25.721	villin	5th intron	HORVU.MOREX.r3.3HG0327190
PEG	BOPA2_12_20831	4H	355873157	1.07946e-05	0.167832	DTI:RFW	6.54058	Beta-adaptin-like protein	14th intron	HORVU.MOREX.r3.4HG0374910
PEG	BOPA2_12_20831	4H	355873157	7.07876e-06	0.166667	SFW	8.26246
PEG	JHI-Hv50k-2016-225661	4H	2008357	2.28146e-05	0.0903226	RD	11.9533	Copper ion-binding protein	6th exon	HORVU.MOREX.r3.4HG0331940
PEG	BOPA2_12_30531	5H	10112592	3.78972e-06	0.0967742	RD	18.523	DNA polymerase II large subunit|	2nd exon	HORVU.MOREX.r3.5HG0424720
PEG	JHI-Hv50k-2016-291104	5H	59384945	1.31334e-05	0.132258	DTI:RFW	10.124
PEG	JHI-Hv50k-2016-297664	5H	276270519	3.59171e-06	0.25	DTI:RDW	58.5784	R3H domain-containing protein 4	2nd exon	HORVU.MOREX.r3.5HG0459090
PEG	JHI-Hv50k-2016-310413	5H	459413788	1.71651e-05	0.0741935	G%	17.5252	Remorin	2204bp downstream	HORVU.MOREX.r3.5HG0486370
PEG	JHI-Hv50k-2016-352386	5H	564103552	8.54148e-06	0.232258	DTI:GP	10.9534	Leucine-rich repeat receptor-like kinase	Exon 1	HORVU.MOREX.r3.5HG0526670
PEG	JHI-Hv50k-2016-353238	5H	564785857	8.00838e-06	0.312903	DTI:GP	5.51563	Fructokinase	2nd exon	HORVU.MOREX.r3.5HG0527150
PEG	SCRI_RS_133042	5H	351376321	4.01528e-06	0.461538	DTI:RFW	5.25889	Inosine-5'-monophosphate dehydrogenase	exon 1	HORVU.MOREX.r3.5HG0468320
PEG	SCRI_RS_182407	5H	325230462	7.81572e-06	0.412903	SDW	10.3876	Long-Chain Acyl-CoA Synthetase	exon 2	HORVU.MOREX.r3.5HG0464670
PEG	JHI-Hv50k-2016-374365	6H	13433783	6.71324e-06	0.0821918	RL	8.92759	ATP-dependent helicase family protein	exon 6	HORVU.MOREX.r3.6HG0543700
PEG	JHI-Hv50k-2016-393248	6H	167965184	2.04186e-96	0.031579	DTI: RDW	49.9551		35 kb
PEG	JHI-Hv50k-2016-404363	6H	404580149	1.3562e-05	0.0806452	RFW	46.2194	WRKY TF	intron 1	HORVU.MOREX.r3.6HG0599830
PEG	JHI-Hv50k-2016-407667	6H	453226671	2.41158e-05	0.0516129	DTI:RFW	28.7243	N-acetyltransferase, putative	exon 2	HORVU.MOREX.r3.6HG0605750
PEG	JHI-Hv50k-2016-420812	6H	533706095	1.5235e-05	0.496774	DTI:G%	27.1047	Amino acid transporter family protein|	65 bp up	HORVU.MOREX.r3.6HG0622520
PEG	JHI-Hv50k-2016-420812	6H	533706095	1.76792e-05	0.496774	Reduction: GP	26.4822
PEG	JHI-Hv50k-2016-432785	6H	559301333	2.09184e-06	0.0548387	Reduction:RDW	6.48519	3-ketoacyl-CoA synthase	exon	HORVU.MOREX.r3.6HG0633000
PEG	JHI-Hv50k-2016-438195	7H	3481866	7.94632e-06	0.0516129	Reduction:SDW	68.4112	Arginine N-methyltransferase protein	intron 6	HORVU.MOREX.r3.7HG0635790
PEG	JHI-Hv50k-2016-438327	7H	3494252	4.90965e-06	0.0958904	RL	7.46429	Protein transport protein SEC16B-like protein	intron 11	HORVU.MOREX.r3.7HG0635820
PEG	JHI-Hv50k-2016-438327	7H	3494252	1.90095e-06	0.0952381	DTI: SL	8.72101
PEG	JHI-Hv50k-2016-438327	7H	3494252	5.5865e-06	0.0952381	RL	14.2181
PEG	JHI-Hv50k-2016-439099	7H	4190161	9.42062e-07	0.0709677	Reduction:SFW	5.45034	Chorismate synthase	exon 4	HORVU.MOREX.r3.7HG0636350
PEG	JHI-Hv50k-2016-445646	7H	10981309	2.91965e-12	0.0645161	Reduction:RDW	18.3419	Flavin-containing monooxygenase	exon 2	HORVU.MOREX.r3.7HG0640390
PEG	JHI-Hv50k-2016-459904	7H	42645224	9.65726e-07	0.303226	RV	8.59056	Hexosyltransferase; galactosyltransferase	exon 4	HORVU.MOREX.r3.7HG0654060
PEG	JHI-Hv50k-2016-461178	7H	47461380	2.00122e-05	0.406452	RL	27.481	Early Nodulin 93	intron 11	HORVU.MOREX.r3.7HG0655770
PEG	JHI-Hv50k-2016-461178	7H	47461380	1.92835e-05	0.406452	RA	28.3901
PEG	JHI-Hv50k-2016-461178	7H	47461380	1.92542e-05	0.406452	RSA	28.3912
PEG	JHI-Hv50k-2016-462613	7H	50952303	1.66706e-06	0.0935484	Reduction: SFW	5.39282	AT hook, DNA-binding protein	3384bp downstrem	HORVU.MOREX.r3.7HG0656850
Greenhouse	JHI-Hv50k-2016-100142	2H	523925893	4.17774e-06	0.0620915	GH_Reduction:R:S	5.74047	LRR kinase-like	657bp upstream	HORVU.MOREX.r3.2HG0175000
Greenhouse	JHI-Hv50k-2016-68926	2H	16977407	3.6804e-06	0.112583	GH_DTI: R2S	6.5719	Vacuolar sorting protein 33	9th intron	HORVU.MOREX.r3.2HG0103870
Greenhouse	JHI-Hv50k-2016-122309	2H	620572219	3.76359e-06	0.31457	GH_DTI: R2S	8.82535	Serine hydroxymethyltransferase	intron 1	HORVU.MOREX.r3.2HG0198330
Greenhouse	JHI-Hv50k-2016-68926	2H	16977407	2.32073e-05	0.111111	GH_Reduction:R:S	10.8263
Greenhouse	JHI-Hv50k-2016-70895	2H	19839496	2.15855e-11	0.0588235	GH_Reduction:SY	24.9346	PHD finger protein	exon 2	HORVU.MOREX.r3.2HG0105180
Greenhouse	JHI-Hv50k-2016-68167	2H	15326587	2.47085e-05	0.117647	GH_SW_C	27.7532	Translation initiation factor IF-1	exon 2	HORVU.MOREX.r3.2HG0102690
Greenhouse	JHI-Hv50k-2016-122309	2H	620572219	8.02285e-06	0.31457	GH_R2S_D	28.0558
Greenhouse	JHI-Hv50k-2016-250342	4H	494857832	2.30939e-07	0.0588235	GH_Reduction:SY	10.4151
Greenhouse	JHI-Hv50k-2016-250342	4H	494857832	6.59639e-06	0.0592105	GH_SY_C	48.8679
Greenhouse	BOPA2_12_30531	5H	10112592	1.02899e-09	0.0915033	GH_Reduction:SY	11.8168	DNA polymerase II large subunit	2nd exon	HORVU.MOREX.r3.5HG0424720
Greenhouse	JHI-Hv50k-2016-377967	6H	18102214	6.22385e-06	0.486755	GH_RW_C	29.838	Pentatricopeptide repeat protein	818bp downstream	HORVU.MOREX.r3.6HG0546810
Greenhouse	JHI-Hv50k-2016-489288	7H	497711637	1.75751e-05	0.127451	GH_RW_C	25.6449
