# Supplementary material for: Association mapping unravels the genetic basis for drought related traits in different developmental stages of barley
Source: Sci Rep. 2024 Oct 24;14:25121. doi: 10.1038/s41598-024-73618-y (PMC11502909; doi:10.1038/s41598-024-73618-y)
Supplement: Supplementary file 8 — Supplementary Material 8 [file 41598_2024_73618_MOESM8_ESM.xlsx]

## Sheet: Sheet1
Supplementary Table 5. Gene expression data of potential candidate genes in various tissues, during seed germination, and in response to drought and osomotic stress (BarelyExpDB)
Experiment	id	Description	CAR15	CAR5	EMB	EPI	ETI	INF1	INF2	LEA	LEM	LOD	NOD	PAL	RAC	ROO	ROO2	SEN		Drought_treated_drought_tolerant	Drought_treated_sensitive_genotype	Well_watered_drought_sensitive	Well_watered_drought_tolerant		K-A	K-B	K-C	S-A	S-B	S-C	Scarlett_YI_control	Scarlett_YI_drought	Scarlett_YI_greenhouse	Scarlett_leaf_control	Scarlett_leaf_drought	Scarlett_leaf_greenhouse	SBCC073_YI_control	SBCC073_YI_drought	SBCC073_YI_greenhouse	SBCC073_LF_control	SBCC073_LF_drought	SBCC073_LF_greenhouse	Sc-K-R	Sc-S-R		plumule_0h	plumule_8h	plumule_16h	plumule_24h
Biotron	HORVU.MOREX.r3.2HG0175000	Leucine-rich repeat receptor-like protein kinase family protein	0	0	0	0	0	0	0	0	0	0	0	0	0	0	0	0		0	0	0	0		0.37	0	0	1.11	0.11	0.75	0	0	0	0	0	0	0	0	0	0	0	0	0	0		0	0	0	0
Biotron	HORVU.MOREX.r3.2HG0103870	Vacuolar protein-sorting protein 33	11.96	27.32	22.4	11.99	18.57	29.1	30.9	13.61	15.73	32.6	24.2	23.68	32.83	16.38	24.05	13.07		17.27	14.16	10.12	11.32		20.97	21.92	18.2	28.19	20.75	22.46	27.2	26.55	31.5	13.54	14.63	10.49	29.14	26.41	26.81	10.28	12.78	12.92	12.5	10.1		11.61	15.9	10.43	12.74
Biotron	HORVU.MOREX.r3.2HG0198330	Serine hydroxymethyltransferase	8.92	17.12	17.76	8.55	15.67	31.7	27.09	12.19	9.91	16.54	12.44	12.71	19.64	15.61	11.51	15.54		10.61	12.2	9.79	10.59		10.24	9.81	8.35	9.57	7.79	9.63	22.55	13.97	33.46	13.9	13.01	8.93	20.69	13.86	31.66	12.07	13.87	9.07	6.12	5.04		5.93	39.23	41.54	34.23
Biotron	HORVU.MOREX.r3.2HG0105180	PHD finger protein	9.83	8.78	4.44	6.1	7.67	12.26	18.47	6.5	6.65	7.29	4.73	6.19	7.34	3.58	4.29	5.43		8.55	4.68	6.61	7.02		5.9	8.42	6.81	6.01	8.1	6.46	7.31	7.4	12.07	6.46	6.42	4.36	8.37	8.01	11.59	5.64	6.92	7.44	4.21	3.89		0	2.42	1.14	0
Biotron	HORVU.MOREX.r3.2HG0102690	Translation initiation factor IF-1	0	0	0	0	0	0	0	0	0	0	0	0	0	0	0	0		0	0	0	0		0	0	0	0	0	0	0	0	0	0	0	0	0	0	0	0	0	0	0	0		0	0	0	0
Biotron	HORVU.MOREX.r3.5HG0424720	DNA polymerase II large subunit|	25.52	39.86	18.4	62.65	38.96	40.76	55.97	19.11	53.23	57.33	24.38	47.68	45.42	15.37	20.03	27.73		29.92	9.42	11.87	24.91		29.93	73.92	42.12	35.79	80	51.67	69.07	44.53	74.77	45.99	38.56	30.23	93.6	69.58	113.53	44.05	45.53	43.05	18.15	21.03		10.4	15.6	10.9	8.84
Biotron	HORVU.MOREX.r3.6HG0546810	Pentatricopeptide repeat-containing protein	0	0.5	0.78	0.16	0.76	1.41	1	0.29	0.73	0.29	0.03	0.66	1.09	0.08	0.15	1.39		2.43	2.66	1.25	1.37		0.68	0.8	0.76	0.81	0.77	0.96	2.43	1.99	1.99	1.7	3.5	1.01	1.07	1.29	1.16	0.66	1.45	0.54	2.25	3.96		3.06	3.58	2.28	2.81
Control	HORVU.MOREX.r3.1HG0079630	Sec14p-like phosphatidylinositol transfer protein	13.17	9.32	22.14	119.17	84.54	5.87	13.32	82.32	68.93	40.27	85.28	46.59	17.68	48.51	29.37	57.2		48.65	47.3	102.78	75.71		34.83	62.83	57.14	35.4	74.24	48.5	24.73	38.05	16.6	63.87	48.12	37.97	21.23	31.12	8.22	45.4	38.13	50.97	77.87	49.65		0.85	2.6	1.23	4.58
Control	HORVU.MOREX.r3.2HG0119530	Stomatal closure-related actin-binding protein	0.11	10.43	8.35	0.61	2.06	21.12	35.12	5.27	13.77	9.52	0.92	14.35	16.21	7.24	10.76	0		0.72	0.95	0.62	0.27		12.84	13.87	12.41	16.73	6.08	16.95	22.13	9.39	23.81	0.36	0.36	2.01	26.81	8.03	36.74	0.11	0	0.07	0.55	0.66		0	2.89	3.35	0.92
Control	HORVU.MOREX.r3.2HG0132140	Importin 5	12.9	62.65	43.46	14.96	24.06	57.2	45.16	29.55	33.35	24.62	30.72	36.64	43.4	36.37	60.78	18.78		28.65	22.91	16.58	16.23		67.88	52.14	51.12	63.85	42.64	52.2	34.31	35.36	40.88	18.49	25.75	11.34	36.96	29.86	43.43	14.45	20.15	24.13	24.68	11.9		4.2	23.91	39.72	60.86
Control	HORVU.MOREX.r3.2HG0132190	DNA repair protein-like protein	3.18	8.13	3.1	3.95	4.84	8.73	12.24	5.01	4.74	3.41	3.11	3.22	4.01	2.77	2.89	3.18		3.86	3.85	3.46	3.56		3.43	5.96	3.92	4.29	5.87	4.73	5.26	5.55	7.86	3.38	3.62	2.31	5.63	6.13	7.97	2.74	3.74	3.79	2.36	2.77		1.03	2.27	1.86	2.03
Control	HORVU.MOREX.r3.2HG0180040	Trichome birefringence	0.87	0.54	1.15	5.57	0.9	0	0	5.88	2.27	0	5.03	1.46	3.57	5.47	4.3	3.14		16.09	15.94	9.49	10.99		0.86	1.91	1.07	1.96	3.84	2.73	2.14	1.77	0.59	10.19	7.53	4.3	2.25	3.68	1.31	9.83	9.19	4.91	2.39	3.52		0	1.05	0.89	1.36
Control	HORVU.MOREX.r3.3HG0224880	NBS-LRR gene	1.04	3.57	2.15	3.09	4.06	3.3	4.82	2.73	2.29	4.01	1.89	1.91	2.73	0.43	0.46	3.56		3.62	1.5	3.19	2.9		0.4	1.34	0.89	0.5	1.6	1.45	3	3.51	3.6	3.74	3.69	2.03	3.83	2.91	4.04	2.43	3.19	2.56	2.06	1.48		0	0	0	0
Control	HORVU.MOREX.r3.4HG0394970	Allene oxide synthase	0	0.88	9.78	105.43	31.84	6.52	0	29.23	48.72	0.05	0.88	54.38	0.78	0.11	2.14	24.68		123.37	157.54	65.23	49.33		0	0	0	0	0	0	8.19	5.74	1.55	35.09	28.4	351.3	2.29	9.97	2.35	7.24	44.65	162.33	2.89	148.28		0	0	0	0
Control	HORVU.MOREX.r3.4HG0404040	Succinate dehydrogenase assembly factor 1, mitochondrial	5.27	14.24	13.78	11.92	9.78	17.25	10.68	13.45	12.2	17.3	14.21	11.61	13.72	15.07	16.48	14.61		11.24	14.54	11.18	10.77		7.66	9.78	8.45	8.94	11.36	9.89	18.29	13.01	16.9	11.54	10.43	6.56	18.37	19.05	18.87	14.1	15.59	14.02	10.56	6.29		0	10.98	26.4	26.63
Control	HORVU.MOREX.r3.5HG0478580	|Inositol-1,4,5-trisphosphate 5-phosphatase 4 isoform 1	17.06	13.87	5.77	17.17	11.43	2.64	4.28	24.22	9.23	14.06	12.85	7.45	7.25	16.15	4.82	37.23		34.83	22.36	28.28	40.03		9.43	19.61	12.57	8.31	18.4	11.37	5.87	7.78	7.97	19.38	22.67	11.5	7.66	14.86	4.32	18.07	21.08	33.42	25.21	5.75		0.99	5.83	6.14	3.75
Control	HORVU.MOREX.r3.5HG0526670	Leucine-rich repeat receptor-like protein kinase	0	0	0	0	0	0	0	0	0	0	0	0	0	0	0	0		0	0	0	0		0	0.09	0	0	0	0	0	0	0	0	0	0	0	0	0	0	0	0	0.12	0.05		0	0	0	0
Control	HORVU.MOREX.r3.6HG0539150	BMP/retinoic acid-inducible neural-specific protein 2	0	0	0.76	0	0	0	0	0	0	0	0	0	0	11.93	7.32	0		0	0	0	0		2.07	14.24	14.98	34.08	9.13	52.15	0	0	0	0	0	0	0	0	0	0	0	0	0.96	0		0	0	0	0
PEG	HORVU.MOREX.r3.1HG0063340	B-cell receptor-associated 31-like	4.96	5.43	10.93	14.09	13.47	4.94	3.56	12.76	77.84	52.27	18.42	63.15	43.35	12.02	25.68	11.32		23.19	26.89	14.41	12.86		14.83	20.38	20.92	17.13	21.53	23.01	21.28	12.33	7.16	6.91	7.91	5.93	19.95	14.47	10.33	7.07	7.12	9.18	10.44	9.05		5.93	7.26	19.75	22.84
PEG	HORVU.MOREX.r3.1HG0066520	magnesium transporter, putative (DUF803)	4.61	21.14	13.9	13.67	7.39	12.41	11.58	12.5	13.58	24.23	16.18	19.69	21.83	13.85	17.67	10.13		11.01	9.43	10.1	11.16		16.05	16.1	15.4	11.99	15.77	14.07	29.76	22.21	15.67	14.12	13.59	9.03	30.96	23.41	26.49	11.37	10.38	14.15	9.19	5.22		6.91	15.24	13.8	13.76
PEG	HORVU.MOREX.r3.1HG0084970	Phosphatidylserine synthase 2	3.45	9.07	12.02	7.46	3.18	1.25	1.35	10.2	59.17	7.87	3.39	30.37	27.69	10.81	20.92	1.8		19.63	13.83	3.8	4.61		9	14.16	17.73	28.09	14.38	21.92	16.81	15.16	3.86	4.43	3.62	5.43	16.2	11.84	6.48	5.9	7.26	6.47	2.76	4.36		2.49	3.56	6.59	5.59
PEG	HORVU.MOREX.r3.1HG0085090	F-box protein	0	0	0	0	0	0	0	0	7.09	0	0	7.92	0	0	0	0		0	0	0	0		0	0.08	0	0	0	0.14	0	4.14	0	0	0	0	0.14	20.98	0	0	0	0	0	0		0	0	0	0
PEG	HORVU.MOREX.r3.2HG0181020	Tetratricopeptide repeat (TPR)-like superfamily protein	5.82	7.54	15.39	13.93	5.68	1.94	0.52	4	1.3	1.48	0.02	1.3	3.58	17.28	27.28	3.08		3.28	2.96	3.45	6.39		12	13.33	15.34	13.23	2.73	11.72	0.46	0.48	0.33	3.42	4.67	3.93	1.11	0.48	1.39	4.4	2.99	3.05	6.71	6.36		0	12.04	0	24.6
PEG	HORVU.MOREX.r3.2HG0114290	Xylose isomerase	87.68	145.32	871.62	116.41	236.72	62.38	74.26	88.07	322.29	203.91	78.65	241.05	166.22	159.78	105.38	143.25		157.71	88.08	44.97	82.59		59.03	114.55	76.18	101.2	115.44	93.21	218.89	315.93	114.71	92.31	118.04	86.8	181.12	242.48	79.2	68.18	100	75.95	66.96	65.66		0	3.44	8.75	0
PEG	HORVU.MOREX.r3.2HG0197970	von Willebrand factor A domain-containing protein	0	0	0	0	0	0	0	0	0.34	0	0	0.71	0	0	0	0		0	0	0	0		0	0	0	0	0	0	1.03	2.22	0	0	0	0	0.95	2	0	0	0	0	0	0		0	0	0	0
PEG	HORVU.MOREX.r3.2HG0208270	Superoxide dismutase	56.25	120.23	128.66	76.78	100.44	50.64	49.57	64.68	80.9	67.52	62.48	82.14	92.75	102.57	116.44	85.12		127.05	143.03	65.09	73.2		108.12	71.98	94.27	133.73	65.9	84.97	109.65	108.73	107.08	78.48	91.13	70.01	82.65	123.69	84.94	79.71	79.35	61.51	80.71	89.84		255.44	291.01	306.95	109.96
PEG	HORVU.MOREX.r3.2HG0214820	Protein kinase	4.95	1.3	4.24	4.47	13.68	6.68	23.08	14.77	7.67	4.12	4.65	4.58	2.82	38.09	10.46	1.88		10.31	7.46	18.65	31.46		45.48	60.87	60.87	51	104.06	71.12	9.15	7.65	16.02	42.12	24.74	6.23	14.81	9.82	20.55	39.13	37.05	13.28	2.88	1.83		1.32	10.24	11.59	8.61
PEG	HORVU.MOREX.r3.2HG0104650	Thioredoxin	3.65	2.6	16.38	25.08	79.83	0	0.16	32.13	47.31	2.5	85.39	27.54	34.29	35.59	29.01	64.53		7.93	11.58	11.34	6.48		38.24	80.11	40.64	37.23	80.86	34.29	24.38	45.07	12.64	20.4	24.56	30.24	7.85	38.2	1.01	19.32	7.64	106.52	95.82	99.27		0	0	0	0
PEG	HORVU.MOREX.r3.3HG0227570	Calcineurin B-like protein	13.82	14.3	7.84	49.13	27.57	11.68	12.65	14.02	11.68	18.36	20.33	18.1	11.16	16.05	8.55	15.04		15.92	15.15	16.91	12.29		7.15	7.59	4.99	11.76	7.84	7.75	14.62	13.06	17.87	19.82	14.25	11.47	13.39	13.34	11.05	11.88	11.94	12.44	19.95	21.64		2.46	9.14	9.35	9.28
PEG	HORVU.MOREX.r3.3HG0308720	BSD domain protein	6.76	13.86	9.52	13.7	12.12	14.71	19.19	9.02	13.13	14.17	7.85	12.02	12.68	6.8	11.33	8.82		8.37	6.93	6.63	6		12.99	17.03	13.16	10.12	15.13	12.27	18.39	14.38	19.66	12.37	11.62	8.72	18.72	16.4	22.18	9.66	12.41	12.47	6.03	8.5		1.53	5.01	2.33	3.51
PEG	HORVU.MOREX.r3.3HG0313320	Potassium transporter	0	0	0.18	0	0	0	0	0	0	0	0	0.25	0	0	0	0		0	0	0	0		0	0	0	0	0	0	1.66	1.49	0	0	0	0	2.74	0.4	1.02	0	0	0	0	0		0	0	0	0
PEG	HORVU.MOREX.r3.3HG0314840	P-loop containing nucleoside triphosphate hydrolase	0	0.22	0	0	0	0	0	0	0	0	0	0	0	0	0	0		0	0	0	0		0	0	0	0	0	0	0	0	0.11	0	0	0	0	0	0	0	0	0	0	0		0	0	0	0
PEG	HORVU.MOREX.r3.3HG0327190	villin	18.59	37.77	50.92	21.02	18.86	29.99	31.92	29.23	33.23	46.97	32.01	50.51	51.79	31.78	51.45	11.68		11.54	8.82	18.57	13		50.2	39.56	44.43	61.33	37.38	50.01	52.15	38.17	26.22	10	9.83	8.54	58.04	29.96	40.3	8.67	8.26	15.76	17.42	9.12		3.29	4.21	3.1	6.51
PEG	HORVU.MOREX.r3.4HG0374910	Beta-adaptin-like protein	33.45	72.88	69.24	30.06	42.29	59.83	55.23	51.48	46.91	91.04	59.09	78.01	82.48	47.34	74.93	36.31		37.84	29.23	41.26	33.15		68.97	62.5	61.24	71.13	56.09	62.73	77.54	76.36	54.55	40.19	42.14	23.31	89.48	62.89	68.09	31.31	37.66	47	31.65	18.53		4.34	8.84	14.83	16.86
PEG	HORVU.MOREX.r3.4HG0331940	Copper ion-binding protein	35.92	84.43	81.45	33.4	44.92	62.47	74.99	54.01	28.28	45.87	56.06	32.95	50.23	75.37	88.75	45.55		52.24	44.37	20.97	47.8		93.08	56.46	80.06	85.19	46.71	61.44	89.46	55.47	101.04	34.04	40.82	40.62	65.66	59.55	88.91	36.44	31.58	40.85	50.24	35.91		68.41	199.86	149.81	82.07
PEG	HORVU.MOREX.r3.5HG0424720	DNA polymerase II large subunit|	25.52	39.86	18.4	62.65	38.96	40.76	55.97	19.11	53.23	57.33	24.38	47.68	45.42	15.37	20.03	27.73		29.92	9.42	11.87	24.91		29.93	73.92	42.12	35.79	80	51.67	69.07	44.53	74.77	45.99	38.56	30.23	93.6	69.58	113.53	44.05	45.53	43.05	18.15	21.03		10.4	15.6	10.9	8.84
PEG	HORVU.MOREX.r3.5HG0459090	R3H domain-containing protein 4	16.5	44.72	37.19	39.32	34.96	48.46	57.99	107.75	31.66	49.2	46	31.27	31.39	42.62	22.97	39.78		41.99	40.65	78.5	90.58		22.59	27.96	22.86	23.16	23.35	21.41	31.07	39.72	42.77	74.52	61.71	48.94	33.12	38.43	34.2	78.88	63.2	94.15	58.31	43.45		8.89	47.33	34.79	29.33
PEG	HORVU.MOREX.r3.5HG0486370	Remorin	5.56	34.28	23.23	3.01	8.56	26.58	37.42	17.99	8.15	18.45	5.83	16.33	36.68	6.52	9.05	0.87		3.8	4.25	5.09	3.38		8.65	5.64	5.38	13.14	3.81	8.41	45.6	23.35	33.39	4.74	5.08	3.63	51.63	18.69	61.78	5.17	4.53	3.06	3.26	10.11		0	2.71	6.36	16.19
PEG	HORVU.MOREX.r3.5HG0526670	Leucine-rich repeat receptor-like protein kinase	0	0	0	0	0	0	0	0	0	0	0	0	0	0	0	0		0	0	0	0		0	0.09	0	0	0	0	0	0	0	0	0	0	0	0	0	0	0	0	0.12	0.05		0	0	0	0
PEG	HORVU.MOREX.r3.5HG0527150	Fructokinase	0	0	0	0	0	0	0	0	0	0	0	0	0.05	0	0	0		0	0	0	0		0	0.29	0	0	0	0	25.81	2.64	0	0	0	0	5.39	0	0.28	0.07	0	0	0	0		0	0	0	0
PEG	HORVU.MOREX.r3.5HG0468320	Inosine-5'-monophosphate dehydrogenase	29.87	16.99	13.19	129.7	69.1	6.27	4.67	125.39	56.34	19.48	36.03	40.46	22.26	17.68	15.75	141.49		278.67	189.26	213.35	247.54		10.81	19.08	16.87	8.98	25.38	16.77	33.56	41.73	19.46	192.43	198.89	101.31	31.54	54.37	13.45	204.61	164.05	168.53	130.12	141.38		66.61	64.12	111.18	101.86
PEG	HORVU.MOREX.r3.5HG0464670	Long-Chain Acyl-CoA Synthetase	1.89	13.45	2.37	6.34	3.12	3.47	5.93	6.83	7.31	15.91	0.46	9.73	4.18	0.77	0.93	1.92		2.47	1.94	2.52	2.3		1.47	1.55	0.69	1.29	2.45	1.17	7.24	17.24	4.15	2.17	1.56	2.94	10.59	12.95	5.21	1.65	1.58	1.47	2.65	2.29		0	0.26	0	0
PEG	HORVU.MOREX.r3.6HG0543700	ATP-dependent helicase family protein	21.36	34.27	15.56	11.71	21.15	45.25	69.13	18.13	20.38	24.24	14.45	19.68	24.36	12.89	10.77	12.89		12.27	8.77	14.05	11.05		13.94	24.73	17.5	15.7	21.23	18.48	16.4	21.64	26.63	15	15.06	8.7	23.19	16.82	25.45	10.41	14.27	14.78	10.77	9.78		28.97	21.51	28.79	22.5
PEG	HORVU.MOREX.r3.6HG0554130	NAC TF	0	0	0	0	0	0	0	0	0	0	0	0	0.05	0	0.41	0		0	0	0	0		0	0	0	0	0	0	0	0	0	0	0	0	0	0	0	0	0	0	0	0		0	0	0	0
PEG	HORVU.MOREX.r3.6HG0599830	WRKY TF	0	0	0.18	0	0.06	3.44	0.46	0	0	0	2.59	0	1.47	0.61	0	0		0.12	0.22	0	0		0	0	0	0	0	0	0.25	0	2.86	0	0.13	0	0.16	0	1.87	0	0	0	0.17	0.21		0	0.3	0	0
PEG	HORVU.MOREX.r3.6HG0605750	N-acetyltransferase, putative	5.57	14.98	15.63	22.65	20.41	9.21	10.88	15.84	22.93	26.12	21.86	22.97	19.6	17.87	24.56	18.65		22.5	23.44	23.82	22.44		25.89	33.72	28.02	28.42	35.28	32.24	30.35	27.6	22.79	24.05	20.97	18.05	27	32.13	19.47	18.28	18.96	20.36	15.78	14.82		6.84	22.98	27.23	35.67
PEG	HORVU.MOREX.r3.6HG0622520	Amino acid transporter family protein|	33.52	32.69	40.92	19.53	25.84	24.61	27.75	28.97	9.87	67.02	5.14	9.31	18.43	40.28	35.18	12.6		76.51	88.75	17.57	17.86		37.4	10.65	15.59	33.76	7.55	12.85	16.51	20.05	36.85	4.8	13.95	35.7	26.6	18.12	32.15	3.67	11.37	24.55	6.48	9.54		14.56	53.26	32.33	31.82
PEG	HORVU.MOREX.r3.6HG0632360	Prolyl 4-hydroxylase alpha subunit, putative	21.43	14.37	14.03	5.2	6.72	17.23	11.62	5.94	79.92	88.15	18.49	65.35	44.56	16.41	33.54	5.73		20.69	26.52	9.59	7.08		31.63	26.74	35.93	77.53	39.98	64.34	29.27	16.53	16.14	3.97	5.08	3.04	27.07	25.36	18.66	2.1	3	5.35	3.52	2.47		7.91	38.16	120.51	187.63
PEG	HORVU.MOREX.r3.6HG0633000	3-ketoacyl-CoA synthase	0	0	1.46	0	0	0	0	2.06	0.19	0.5	0	0.22	0	1.57	0	0		0	0	0	0		0	0	0	0	0	0	1.86	0.57	0	0	0	0	1.52	0.36	0.3	0	0	0	0	0		0	0	0	0
PEG	HORVU.MOREX.r3.7HG0635790	Arginine N-methyltransferase family protein|	3.61	6.25	3.7	3.24	6.77	7.6	9.14	2.99	5.45	5.24	2.82	4.79	5.89	3.29	4.68	1.36		7.64	2.79	2.73	5.47		4.73	6.53	5.08	5.57	6.46	5.55	5.25	4.54	7.43	2.95	3.14	2.35	7.31	6.24	8.95	3.77	5.25	3.4	2	2.13		3.28	5.57	3.28	2.68
PEG	HORVU.MOREX.r3.7HG0635820	Protein transport protein SEC16B-like protein	36.17	26.8	10.63	9.36	10.4	18.04	21.03	12.18	16.22	22.68	13.93	17.4	19.2	11	11.91	10.62		7.16	4.55	8.13	7.1		14.46	20	17.8	15.51	19.43	16.46	12.87	16.08	11.78	10.94	12.73	7.29	16.66	12.82	13.47	7.85	10.02	12.57	10.52	8.33		20.09	6.25	7.12	7.21
PEG	HORVU.MOREX.r3.7HG0636350	Chorismate synthase	23.01	42.82	24.79	22.65	35.95	41.03	60.21	27.1	29.33	44.07	32.23	28.2	34.8	22.93	25.35	21.82		19.66	14.95	21.82	19.49		29.3	37.8	29.19	31.04	33.63	29.54	29.32	40.65	39.54	25.53	24.13	18.2	35.62	35.24	35.45	20.7	22.99	27.16	20.11	22.46		0.64	1.7	0.36	0
PEG	HORVU.MOREX.r3.7HG0640390	Flavin-containing monooxygenase	0	0	0.24	0	0	0	0	0	0	0	0	0	0	0.86	2.15	0		0	0	0	0		4.84	2.06	3.38	2.28	0.89	2.37	0	0	0	0	0	0	0	0	0	0	0	0	0	0		0	0	0	0
PEG	HORVU.MOREX.r3.7HG0654060	Hexosyltransferase; galactosyltransferase	3.78	8.64	7.28	3.85	3.46	4.31	4.59	2.83	4.39	8.76	6.74	7.71	7.96	4.67	9.45	3.97		3.41	3.9	3.6	3.6		6.89	6.04	5.75	7.51	6.33	6.54	15.73	7.95	7.4	3.45	3.79	2.02	13.92	8.96	11.54	2.37	2.23	3.96	2.87	1.3		0.81	1.35	0.61	1.8
PEG	HORVU.MOREX.r3.7HG0655770	Early Nodulin 93	0	0	11.1	0.1	6.92	0	0	1.07	0.58	0	0.15	0.05	0.51	46.15	64.23	0		0	0	0.34	0		31.61	18.64	18.8	50.07	30.17	28.07	0.91	0.37	0.26	0.05	0	1.13	0.34	0.18	0.28	0.21	0	0	0.66	1.46		0	0	0	0
PEG	HORVU.MOREX.r3.7HG0656850	AT hook, DNA-binding motif-containing protein	4.49	12.73	1.6	6.47	5	8.42	9.82	2.33	8.18	4.03	2.47	6.67	5.55	1.24	1.74	2.9		1.63	1.27	0.77	1.04		2.82	5.28	3.19	3.69	6.92	4.72	10.06	5.68	12.02	2.64	3.59	1.45	8.31	6.85	14.79	1.34	2.89	1.71	0.92	0.7		0	3.47	0.82	1.09
			vulgare	Scarlett	Leaf 2	control
			vulgare	Scarlett	Leaf 2	-0.8 MPa osmotic stress
[truncated: 34 more columns]
